# Supplementary material for: Identification of CDC42BPG as a novel susceptibility locus for hyperuricemia in a Japanese population
Source: Mol Genet Genomics. 2017 Nov 9;293(2):371–9. doi: 10.1007/s00438-017-1394-1 (PMC5854719; doi:10.1007/s00438-017-1394-1)
Supplement: Supplementary file 7 — Supplementary material 7 (XLSX 17 KB) [file 438_2017_1394_MOESM7_ESM.xlsx]

## Sheet: Table S3 (ESM_7)
Table S3. Relation of candidate SNVs detected in the present study to cross-sectional data of renal function-related traits in European or African ancestry populations, based on GKDGEN Meta-analysis data.
	RefSNP ID	Locationa	Gene	eGFRcrea overall EA	eGFRcrea overall AA	eGFRcrea DM EA	eGFRcrea DM AA	eGFRcrea nonDM EA	eGFRcrea nonDM AA	eGFRcys overall EA	eGFRcys overall AA	CKD EA	UACR EA	UACR AA
Li et al. (2017)				Nmax=111,666	Nmax=9,067	Nmax=14,308	Nmax=2,162	Nmax=94,677	Nmax=6,597	Nmax=32,861	Nmax=4,440		Nmax=31,164	Nmax=4,387
Borderline significant association	rs2049330	3: 121,915,057	SLC15A2	4.9×10-5	0.14	0.51	0.51	2.2×10-5	0.5	0.011	0.15	NA	0.19	0.67
	rs2257212	3: 121,924,957	SLC15A2	3.6×10-5	0.13	0.56	0.62	1.5×10-5	0.48	0.0077	0.19	NA	0.18	0.61
	rs1143671	3: 121,928,439	SLC15A2	3.6×10-5	0.13	0.56	0.57	1.4×10-5	0.47	0.0078	0.19	NA	0.19	0.63
	rs1143672	3: 121,929,321	SLC15A2	1.9×10-5	0.2	0.88	0.58	2.3×10-6	0.67	0.012	0.22	NA	0.17	0.64
Novel association	rs2239709	6: 31,539,670	DDX39B	0.82	0.29	0.44	0.63	0.62	0.61	0.57	0.25	NA	0.27	0.57
	rs2071593	6: 31,545,022	NFKBIL1	0.88	0.21	0.42	0.45	0.65	0.52	0.59	0.31	NA	0.3	0.66
	rs55975541	11: 64,829,729	CDC42BPG	0.87	0.16	0.26	NA	0.68	0.44	0.5	0.086	NA	0.15	0.61
	rs12801636	11: 65,623,846	PCNX3	0.17	0.65	0.072	0.44	0.57	0.96	0.71	0.76	NA	0.37	0.24
	rs11543349	20: 62,813,587	OGFR	0.62	0.0053	0.92	0.12	0.61	0.012	0.45	0.22	NA	0.66	0.45										Max	11526
Possobly known associationb	rs10849915	12: 110,895,818	CDC63	0.26	0.99	0.18	0.79	0.47	0.46	0.045	0.65	NA	0.23	0.44										Min	11485
	rs10774610	12: 110,902,439	CDC63	0.23	0.69	0.44	0.67	0.39	0.53	0.044	0.96	NA	0.19	0.47
	rs11066280	12: 112,379,979	HECTD4	NA	0.7	0.41	NA	NA	NA	NA	NA	NA	NA	NA
Known association	rs3733591	4: 9,920,506	SLC2A9	0.19	0.7	0.17	0.82	0.33	0.8	0.46	0.51	NA	0.66	0.19
	rs13129697	4: 9,925,343	SLC2A9	0.93	0.29	0.14	0.52	0.77	0.89	0.04	0.44	NA	0.033	0.32
	rs3775948	4: 9,993,558	SLC2A9	0.79	0.99	0.59	0.96	0.97	0.99	0.34	0.36	NA	0.24	0.15
	rs505802	11: 64,589,600	SLC22A12	0.74	0.48	0.026	0.063	0.89	0.12	0.78	0.3	NA	0.62	0.74
Gorski et al. (2017)				Nmax=110,527						Nmax=24,061
Borderline significant association	rs2049330	3: 121,915,057	SLC15A2	3.8×10-4	NA	NA	NA	NA	NA	0.0683	NA	NA	NA	NA
	rs2257212	3: 121,924,957	SLC15A2	1.6×10-4	NA	NA	NA	NA	NA	0.0406	NA	NA	NA	NA
	rs1143671	3: 121,928,439	SLC15A2	1.4×10-4	NA	NA	NA	NA	NA	0.0402	NA	NA	NA	NA										Max	118147
	rs1143672	3: 121,929,321	SLC15A2	3.6×10-4	NA	NA	NA	NA	NA	0.0401	NA	NA	NA	NA										Min	118131
Novel association	rs2071593	6: 31,545,022	NFKBIL1	0.516	NA	NA	NA	NA	NA	0.872	NA	NA	NA	NA
	rs12801636	11: 65,623,846	PCNX3	0.579	NA	NA	NA	NA	NA	0.524	NA	NA	NA	NA
	rs11543349	20: 62,813,587	OGFR	0.0562	NA	NA	NA	NA	NA	0.561	NA	NA	NA	NA
Possobly known associationb	rs10849915	12: 110,895,818	CDC63	0.856	NA	NA	NA	NA	NA	0.0406	NA	NA	NA	NA
	rs10774610	12: 110,902,439	CDC63	0.972	NA	NA	NA	NA	NA	0.0624	NA	NA	NA	NA
Known association	rs3733591	4: 9,920,506	SLC2A9	0.283	NA	NA	NA	NA	NA	0.267	NA	NA	NA	NA
	rs13129697	4: 9,925,343	SLC2A9	0.0648	NA	NA	NA	NA	NA	0.356	NA	NA	NA	NA
	rs3775948	4: 9,993,558	SLC2A9	0.213	NA	NA	NA	NA	NA	0.298	NA	NA	NA	NA
	rs505802	11: 64,589,600	SLC22A12	0.881	NA	NA	NA	NA	NA	0.648	NA	NA	NA	NA
Pattaro et al. (2016)				Nmax=133,814	Nmax=16,474	Nmax=11,529		Nmax=118,460		Nmax=33,152		Nmax=118,147
Borderline significant association	rs2049330	3: 121,915,057	SLC15A2	3.5×10-5	0.00073	0.91	NA	4.7×10-5	NA	0.016	NA	0.071	NA	NA
	rs2257212	3: 121,924,957	SLC15A2	2.0×10-5	0.0011	0.91	NA	2.4×10-5	NA	0.011	NA	0.046	NA	NA										Max	16474
	rs1143672	3: 121,929,321	SLC15A2	2.0×10-5	0.0022	0.87	NA	2.4×10-5	NA	0.017	NA	0.053	NA	NA										Min	14824
Novel association	rs2239709	6: 31,539,670	DDX39B	0.67	0.19	0.97	NA	0.52	NA	0.55	NA	0.29	NA	NA
	rs2071593	6: 31,545,022	NFKBIL1	0.74	0.21	0.98	NA	0.5	NA	0.57	NA	0.25	NA	NA
	rs12801636	11: 65,623,846	PCNX3	0.41	0.29	0.34	NA	0.8	NA	0.9	NA	0.44	NA	NA
Possobly known associationb	rs10849915	12: 110,895,818	CDC63	0.56	0.51	0.33	NA	0.36	NA	0.081	NA	0.61	NA	NA
	rs10774610	12: 110,902,439	CDC63	0.55	0.79	0.31	NA	0.34	NA	0.089	NA	0.56	NA	NA
Known association	rs3733591	4: 9,920,506	SLC2A9	0.48	0.17	0.58	NA	0.37	NA	0.45	NA	0.64	NA	NA
	rs13129697	4: 9,925,343	SLC2A9	0.059	0.025	0.45	NA	0.12	NA	0.15	NA	0.85	NA	NA
	rs3775948	4: 9,993,558	SLC2A9	0.93	0.18	0.52	NA	0.97	NA	0.48	NA	0.83	NA	NA
	rs505802	11: 64,589,600	SLC22A12	0.49	0.88	0.67	NA	0.16	NA	0.22	NA	0.47	NA	NA
Köttgen et al. (2010)				N=67,093						N=20,957		N=62,237
Borderline significant association	rs2049330	3: 121,915,057	SLC15A2	0.017	NA	NA	NA	NA	NA	0.029	NA	0.81	NA	NA
	rs2257212	3: 121,924,957	SLC15A2	0.012	NA	NA	NA	NA	NA	0.02	NA	0.83	NA	NA
	rs1143672	3: 121,929,321	SLC15A2	0.012	NA	NA	NA	NA	NA	0.026	NA	0.81	NA	NA										Min	133623
Novel association	rs2239709	6: 31,539,670	DDX39B	0.67	NA	NA	NA	NA	NA	0.48	NA	0.7	NA	NA
	rs2071593	6: 31,545,022	NFKBIL1	0.68	NA	NA	NA	NA	NA	0.57	NA	0.7	NA	NA
	rs769177	6: 31,579,834		0.32	NA	NA	NA	NA	NA	0.043	NA	0.35	NA	NA
	rs12801636	11: 65,623,846	PCNX3	0.67	NA	NA	NA	NA	NA	0.9	NA	0.79	NA	NA
Possobly known associationb	rs10849915	12: 110,895,818	CDC63	0.59	NA	NA	NA	NA	NA	0.11	NA	0.1	NA	NA
	rs10774610	12: 110,902,439	CDC63	0.63	NA	NA	NA	NA	NA	0.12	NA	0.11	NA	NA
	rs12229654	12: 110,976,657		0.21	NA	NA	NA	NA	NA	0.17	NA	0.31	NA	NA
	rs11066015	12: 111,730,205	ACAD10	0.99	NA	NA	NA	NA	NA	0.94	NA	0.58	NA	NA
	rs11066280	12: 112,379,979	HECTD4	0.16	NA	NA	NA	NA	NA	0.41	NA	NA	NA	NA
Known association	rs3733591	4: 9,920,506	SLC2A9	0.12	NA	NA	NA	NA	NA	0.055	NA	0.27	NA	NA
	rs13129697	4: 9,925,343	SLC2A9	0.28	NA	NA	NA	NA	NA	0.18	NA	0.87	NA	NA
	rs3775948	4: 9,993,558	SLC2A9	0.86	NA	NA	NA	NA	NA	0.49	NA	0.95	NA	NA
	rs505802	11: 64,589,600	SLC22A12	0.61	NA	NA	NA	NA	NA	0.23	NA	0.99	NA	NA
a location in NCBI build GRCh38. bthe allele frequcies are possibly correlated with previously reported SNVs. P-values of <4.90×10-4 were considered statistificant and are shown in bold. CKD, chronic kidney disease. eGFR, estimated glomerular filtration rate. Crea, creatinine. Cys, cystein C. EA indicates analyses performed among participants of European ancestry. AA indicates analyses performed …																								Min	33142
