# Supplementary material for: Identification of CDC42BPG as a novel susceptibility locus for hyperuricemia in a Japanese population
Source: Mol Genet Genomics. 2017 Nov 9;293(2):371–9. doi: 10.1007/s00438-017-1394-1 (PMC5854719; doi:10.1007/s00438-017-1394-1)
Supplement: Supplementary file 9 — Supplementary material 9 (XLSX 93 KB) [file 438_2017_1394_MOESM9_ESM.xlsx]

## Sheet: Sheet1
Table S4. Significance levels of previously-identified loci for CKD or hyperuricemia in the discovery cohort.
RefSNP ID	Locationa	Gene	Alleles		P-value for Hyperuricemia (additive model)	MAF		P-value for UA (additive model)	MAF		P-value for CKD (additive model)	MAF		P-value for Crea (additive model)	MAF		P-value for eGFR (additive model)	MAF		P-value for Hyperuricemia (dominant model)	MAF		P-value for UA (dominant model)	MAF		P-value for CKD (dominant model)	MAF		P-value for Crea (dominant model)	MAF		P-value for eGFR (dominant model)	MAF		P-value for hyperuricemia (recessive model)	MAF		P-value for CKD (recessive model)	MAF		P-value for Crea (recessive model)	MAF		P-value for eGFR (recessive model)	MAF		P-value for UA (recessive model)	MAF
rs144825016	10: 50,816,054	A1CF	[T/G]		0.277	0.00339186		0.69	0.00339186		0.635	0.00357419		0.558	0.00357419		0.678	0.00357419		0.3157	0.00339186		0.76	0.00339186		0.792	0.00357419		0.708	0.00357419		0.818	0.00357419		2e-16	0.00339186		2e-16	0.00357419		2e-16	0.00357419		2e-16	0.00357419		0.84	0.00339186
rs199897813	4: 88,094,576	ABCG2	[T/C]		2.1e-12	9.97606e-05		2e-16	9.97606e-05		ND	ND		ND	ND		ND	ND		2e-16	9.97606e-05		2e-16	9.97606e-05		ND	ND		ND	ND		ND	ND		ND	ND		ND	ND		ND	ND		ND	ND		0.0037	9.98e-05
rs192169063	4: 88,099,351	ABCG2	[A/G]		0.0085	0.00548793		0.017	0.00548793		0.23	0.0057971		0.8047	0.0057971		0.454	0.0057971		0.0025	0.00548793		0.017	0.00548793		0.225	0.0057971		0.8047	0.0057971		0.454	0.0057971		ND	ND		ND	ND		ND	ND		ND	ND		0.21	0.00548793
rs2725264	4: 88,104,957	ABCG2	[T/C]		0.0127	0.199721		0.37	0.199721		0.29	0.198126		0.241	0.198126		0.455	0.198126		0.016	0.199721		0.29	0.199721		0.255	0.198126		0.3	0.198126		0.527	0.198126		0.0826	0.199721		0.206	0.198126		0.543	0.198126		0.543	0.198126		0.2	0.199721
rs149106245	4: 88,131,209	ABCG2	[A/T]		0.5413	0.00119713		0.019	0.00119713		0.314	0.0012558		0.408	0.0012558		0.486	0.0012558		0.4799	0.00119713		0.019	0.00119713		0.359	0.0012558		0.408	0.0012558		0.486	0.0012558		ND	ND		ND	ND		ND	ND		ND	ND		0.45	0.00119713
rs72552713	4: 88,131,805	ABCG2	[A/G]		0.0455	0.0175579		0.0065	0.0175579		0.23	0.0194165		0.396	0.0194165		0.494	0.0194165		0.0201	0.0175579		0.005	0.0175579		0.517	0.0194165		0.389	0.0194165		0.474	0.0194165		2e-16	0.0175579		2e-16	0.0194165		2e-16	0.0194165		2e-16	0.0194165		0.026	0.0175579
rs199473672	4: 88,131,846	ABCG2	[T/G]		0.593	0.00189545		0.36	0.00189545		0.518	0.00173879		0.803	0.00173879		0.701	0.00173879		0.54	0.00189545		0.36	0.00189545		0.487	0.00173879		0.803	0.00173879		0.701	0.00173879		ND	ND		ND	ND		ND	ND		ND	ND		0.87	0.00189545
rs10783486	12: 51,969,002	ACVR1B	[A/G]		0.96531	0.399441		0.94	0.399441		0.907	0.397894		0.7542	0.397894		0.636	0.397894		0.907	0.399441		0.91	0.399441		0.902	0.397894		0.6207	0.397894		0.998	0.397894		0.853	0.399441		0.659	0.397894		0.387	0.397894		0.387	0.397894		0.33	0.399441
rs610037	11: 65,779,386	AP5B1	[A/C]		0.4734	0.369413		0.00073	0.369413		0.221	0.372392		0.1891	0.372392		0.382	0.372392		0.5837	0.369413		0.065	0.369413		0.974	0.372392		0.329	0.372392		0.504	0.372392		0.0285	0.369413		0.041	0.372392		0.433	0.372392		0.433	0.372392		0.86	0.369413
rs12146493	11: 65,779,862	AP5B1	[A/G]		0.8026	0.314109		0.015	0.314109		0.881	0.315072		0.7177	0.315072		0.951	0.315072		0.369	0.314109		0.24	0.314109		0.597	0.315072		0.6053	0.315072		0.98	0.315072		0.0449	0.314109		0.578	0.315072		0.863	0.315072		0.863	0.315072		0.85	0.314109
rs191400641	12: 111,509,950	ATXN2	[A/T]		0.0628	0.0110756		0.0093	0.0110756		0.543	0.0116908		0.981	0.0116908		0.589	0.0116908		0.0472	0.0110756		0.0093	0.0110756		0.669	0.0116908		0.981	0.0116908		0.589	0.0116908		ND	ND		ND	ND		ND	ND		ND	ND		0.84	0.0110756
rs183256854	12: 111,510,502	ATXN2	[A/G]		0.448	0.000598922		0.13	0.000598922		0.801	0.000580046		0.90304	0.000580046		0.764	0.000580046		0.357	0.000598922		0.13	0.000598922		0.707	0.000580046		0.90304	0.000580046		0.764	0.000580046		ND	ND		ND	ND		ND	ND		ND	ND		0.82	0.000598922
rs7969300	12: 111,555,908	ATXN2	[T/C]		0.00066	0.373603		0.0011	0.373603		0.037	0.381086		0.01168	0.381086		0.03	0.381086		0.0021	0.373603		0.041	0.373603		0.089	0.381086		0.03439	0.381086		0.051	0.381086		0.0072	0.373603		0.053	0.381086		0.117	0.381086		0.117	0.381086		0.0027	0.373603
rs7136356	12: 122,204,634	B3GNT4	[G/C]		0.1535	0.317319		0.079	0.317319		0.112	0.319307		0.2145	0.319307		0.374	0.319307		0.0673	0.317319		0.051	0.317319		0.999	0.319307		0.4591	0.319307		0.897	0.319307		0.9644	0.317319		0.017	0.319307		0.082	0.319307		0.082	0.319307		0.53	0.317319
rs1001178	12: 122,206,498	B3GNT4	[T/A]		0.1164	0.0291301		0.54	0.0291301		0.501	0.0303323		0.887	0.0303323		0.535	0.0303323		0.0648	0.0291301		0.51	0.0291301		0.404	0.0303323		0.918	0.0303323		0.537	0.0303323		2e-16	0.0291301		0.779	0.0303323		0.89	0.0303323		0.89	0.0303323		0.26	0.0291301
rs59453864	12: 122,206,994	B3GNT4	[A/G]		0.995	0.00219473		0.59	0.00219473		0.994	0.00231839		0.696	0.00231839		0.525	0.00231839		0.9279	0.00219473		0.59	0.00219473		0.933	0.00231839		0.696	0.00231839		0.525	0.00231839		ND	ND		ND	ND		ND	ND		ND	ND		0.51	0.00219473
rs147517845	12: 122,207,120	B3GNT4	[A/G]		0.0018	0.000598563		0.0033	0.000598563		0.934	0.000482998		0.824	0.000482998		0.669	0.000482998		2e-16	0.000598563		0.0033	0.000598563		0.541	0.000482998		0.824	0.000482998		0.669	0.000482998		ND	ND		ND	ND		ND	ND		ND	ND		0.007	0.000598563
rs2240466	7: 73,441,939	BAZ1B	[A/G]		0.077	0.109238		0.0017	0.109238		0.405	0.106163		0.761	0.106163		0.292	0.106163		0.104	0.109238		0.0017	0.109238		0.388	0.106163		0.908	0.106163		0.404	0.106163		0.1935	0.109238		0.257	0.106163		0.265	0.106163		0.265	0.106163		0.035	0.109238
rs1178979	7: 73,442,100	BAZ1B	[T/C]		0.077	0.109238		0.0017	0.109238		0.405	0.106163		0.761	0.106163		0.292	0.106163		0.104	0.109238		0.0017	0.109238		0.388	0.106163		0.908	0.106163		0.404	0.106163		0.1935	0.109238		0.257	0.106163		0.265	0.106163		0.265	0.106163		0.035	0.109238
rs200548390	7: 73,478,187	BAZ1B	[T/C]		2e-16	0.000399042		0.4	0.000399042		ND	ND		0.895	0.000386399		0.762	0.000386399		0.0061	0.000399042		0.4	0.000399042		ND	ND		0.895	0.000386399		0.762	0.000386399		ND	ND		ND	ND		ND	ND		ND	ND		2e-16	0.000399042
rs17145713	7: 73,490,480	BAZ1B	[T/C]		0.0681	0.106145		0.0039	0.106145		0.348	0.102975		0.723	0.102975		0.272	0.102975		0.0859	0.106145		0.0028	0.106145		0.344	0.102975		0.827	0.102975		0.331	0.102975		0.2037	0.106145		0.234	0.102975		0.405	0.102975		0.405	0.102975		0.043	0.106145
rs1055246	20: 53,944,930	BCAS1	[A/G]		0.4785	0.0946728		0.36	0.0946728		0.232	0.0935085		0.553	0.0935085		0.452	0.0935085		0.358	0.0946728		0.32	0.0946728		0.112	0.0935085		0.528	0.0935085		0.398	0.0935085		0.6042	0.0946728		0.078	0.0935085		0.868	0.0935085		0.868	0.0935085		0.16	0.0946728
rs141158222	20: 53,953,466	BCAS1	[T/C]		2e-16	9.97606e-05		0.0029	9.97606e-05		ND	ND		ND	ND		ND	ND		2e-16	9.97606e-05		0.0029	9.97606e-05		ND	ND		ND	ND		ND	ND		ND	ND		ND	ND		ND	ND		ND	ND		2e-16	9.98e-05
rs201134866	20: 53,953,523	BCAS1	[A/G]		0.9672	0.00428971		0.44	0.00428971		0.723	0.00386399		0.717	0.00386399		0.571	0.00386399		0.9348	0.00428971		0.44	0.00428971		0.57	0.00386399		0.717	0.00386399		0.571	0.00386399		ND	ND		ND	ND		ND	ND		ND	ND		0.48	0.00428971
rs35575210	20: 53,957,432	BCAS1	[T/G]		0.34424	0.0927773		0.043	0.0927773		0.184	0.0947643		0.294	0.0947643		0.27	0.0947643		0.1034	0.0927773		0.028	0.0927773		0.403	0.0947643		0.512	0.0947643		0.499	0.0947643		0.0027	0.0927773		0.114	0.0947643		0.045	0.0947643		0.045	0.0947643		0.11	0.0927773
rs6022903	20: 53,996,010	BCAS1	[T/C]		0.7363	0.00668396		0.52	0.00668396		0.838	0.00656878		0.718	0.00656878		0.802	0.00656878		0.7644	0.00668396		0.52	0.00668396		0.825	0.00656878		0.718	0.00656878		0.802	0.00656878		ND	ND		ND	ND		ND	ND		ND	ND		0.99	0.00668396
rs158551	20: 54,028,627	BCAS1	[A/G]		0.19851	0.482841		0.76	0.482841		0.184	0.484061		0.098	0.484061		0.158	0.484061		0.0494	0.482841		0.77	0.482841		0.064	0.484061		0.202	0.484061		0.378	0.484061		0.882	0.482841		0.57	0.484061		0.153	0.484061		0.153	0.484061		0.67	0.482841
rs61754122	20: 54,028,628	BCAS1	[A/C]		2e-16	9.97606e-05		2e-16	9.97606e-05		ND	ND		8.9e-16	0.000193199		0.302	0.000193199		2e-16	9.97606e-05		2e-16	9.97606e-05		ND	ND		8.9e-16	0.000193199		0.302	0.000193199		ND	ND		ND	ND		ND	ND		ND	ND		0.2	9.98e-05
rs201121458	20: 54,028,726	BCAS1	[A/G]		0.1941	0.00259377		0.71	0.00259377		0.91	0.00241499		0.947	0.00241499		0.613	0.00241499		0.3295	0.00259377		0.71	0.00259377		0.777	0.00241499		0.947	0.00241499		0.613	0.00241499		ND	ND		ND	ND		ND	ND		ND	ND		0.0008	0.00259377
rs2643103	17: 60,709,264	BCAS3	[A/G]		0.449	0.123204		0.99	0.123204		0.55	0.124034		0.752	0.124034		0.36	0.124034		0.377	0.123204		0.79	0.123204		0.731	0.124034		0.715	0.124034		0.364	0.124034		0.936	0.123204		0.627	0.124034		0.723	0.124034		0.723	0.124034		0.92	0.123204
rs8080784	17: 60,939,664	BCAS3	[T/C]		0.8778	0.165702		0.38	0.165702		0.997	0.166634		0.515	0.166634		0.449	0.166634		0.8821	0.165702		0.49	0.165702		0.617	0.166634		0.7526	0.166634		0.828	0.166634		0.9225	0.165702		0.079	0.166634		0.069	0.166634		0.069	0.166634		0.2	0.165702
rs8068952	17: 61,209,283	BCAS3	[C/G]		0.3953	0.140962		0.45	0.140962		0.499	0.139903		0.33	0.139903		0.342	0.139903		0.4893	0.140962		0.56	0.140962		0.456	0.139903		0.301	0.139903		0.229	0.139903		0.4838	0.140962		0.827	0.139903		0.681	0.139903		0.681	0.139903		0.91	0.140962
rs9895661	17: 61,379,228	BCAS3	[T/C]		0.24985	0.471668		0.017	0.471668		0.0004	0.480197		0.00172	0.480197		0.00016	0.480197		0.1555	0.471668		0.0053	0.471668		0.00018	0.480197		0.00359	0.480197		0.00022	0.480197		0.6553	0.471668		0.0071	0.480197		0.017	0.480197		0.017	0.480197		0.032	0.471668
rs200263685	3: 187,733,551	BCL6	[A/G]		0.9694	0.000299282		0.48	0.000299282		ND	ND		ND	ND		ND	ND		0.866	0.000299282		0.48	0.000299282		ND	ND		ND	ND		ND	ND		ND	ND		ND	ND		ND	ND		ND	ND		2e-16	0.000299282
rs12139527	1: 201,040,054	CACNA1S	[A/G]		0.1905	0.115922		0.82	0.115922		0.934	0.115533		0.2651	0.115533		0.328	0.115533		0.1262	0.115922		0.69	0.115922		0.493	0.115533		0.2937	0.115533		0.314	0.115533		0.484	0.115922		0.206	0.115533		0.765	0.115533		0.765	0.115533		0.58	0.115922
rs3850625	1: 201,047,168	CACNA1S	[A/G]		0.3575	0.0298284		0.84	0.0298284		0.164	0.0298493		0.226	0.0298493		0.189	0.0298493		0.2405	0.0298284		0.85	0.0298284		0.109	0.0298493		0.324	0.0298493		0.277	0.0298493		2e-16	0.0298284		2e-16	0.0298493		0.025	0.0298493		0.025	0.0298493		0.49	0.0298284
rs189129662	1: 201,078,103	CACNA1S	[A/G]		ND	ND		ND	ND		ND	ND		ND	ND		ND	ND		ND	ND		ND	ND		ND	ND		ND	ND		ND	ND		ND	ND		ND	ND		ND	ND		ND	ND		2e-16	9.98e-05
rs148240484	16: 89,637,333	DPEP1	[A/G]		ND	ND		ND	ND		2e-16	9.65997e-05		2e-16	9.65997e-05		2e-16	9.65997e-05		ND	ND		ND	ND		2e-16	9.65997e-05		2e-16	9.65997e-05		2e-16	9.65997e-05		ND	ND		ND	ND		ND	ND		ND	ND		ND	ND
rs150320659	16: 89,637,345	DPEP1	[T/C]		0.0021	9.97606e-05		2e-16	9.97606e-05		2e-16	9.65997e-05		0.0034	9.65997e-05		5e-05	9.65997e-05		2e-16	9.97606e-05		2e-16	9.97606e-05		2e-16	9.65997e-05		0.0034	9.65997e-05		5e-05	9.65997e-05		ND	ND		ND	ND		ND	ND		ND	ND		2e-16	9.98e-05
rs142226072	16: 89,637,551	DPEP1	[T/C]		2e-16	9.97606e-05		8.7e-11	9.97606e-05		2e-16	9.65997e-05		2e-16	9.65997e-05		2.2e-06	9.65997e-05		2e-16	9.97606e-05		8.7e-11	9.97606e-05		2e-16	9.65997e-05		2e-16	9.65997e-05		2.2e-06	9.65997e-05		ND	ND		ND	ND		ND	ND		ND	ND		0.9	9.98e-05
rs1126464	16: 89,637,957	DPEP1	[G/C]		0.1324	0.335694		0.31	0.335694		0.526	0.333945		0.756	0.333945		0.64	0.333945		0.1432	0.335694		0.31	0.335694		0.1	0.333945		0.449	0.333945		0.695	0.333945		0.3872	0.335694		0.514	0.333945		0.112	0.333945		0.112	0.333945		0.42	0.335694
rs140890523	16: 89,638,190	DPEP1	[A/G]		0.9988	0.000299341		0.71	0.000299341		0.146	0.000193237		0.96203	0.000193237		0.991	0.000193237		0.9913	0.000299341		0.71	0.000299341		0.025	0.000193237		0.96203	0.000193237		0.991	0.000193237		ND	ND		ND	ND		ND	ND		ND	ND		0.0046	0.000299341
rs201874364	3: 186,065,822	ETV5	[T/C]		2e-16	9.97606e-05		2e-16	9.97606e-05		ND	ND		2e-16	9.65997e-05		2e-16	9.65997e-05		2e-16	9.97606e-05		2e-16	9.97606e-05		ND	ND		2e-16	9.65997e-05		2e-16	9.65997e-05		ND	ND		ND	ND		ND	ND		ND	ND		1.4e-10	9.98e-05
rs144173415	1: 155,239,936	GBA	[T/C]		0.872	0.000598563		0.37	0.000598563		0.738	0.000482998		0.945	0.000482998		0.727	0.000482998		0.827	0.000598563		0.37	0.000598563		0.629	0.000482998		0.945	0.000482998		0.727	0.000482998		ND	ND		ND	ND		ND	ND		ND	ND		0.88	0.000598563
rs143187997	1: 155,240,687	GBA	[T/C]		0.9844	0.0592578		0.49	0.0592578		0.764	0.0594088		0.2232	0.0594088		0.102	0.0594088		0.8759	0.0592578		0.44	0.0592578		0.661	0.0594088		0.2102	0.0594088		0.099	0.0594088		0.458	0.0592578		0.173	0.0594088		0.871	0.0594088		0.871	0.0594088		0.8	0.0592578
rs8179206	2: 27,497,575	GCKR	[A/G]		0.3457	0.0210579		0.7	0.0210579		0.271	0.0201005		0.9237	0.0201005		0.859	0.0201005		0.4316	0.0210579		0.7	0.0210579		0.137	0.0201005		0.9237	0.0201005		0.859	0.0201005		ND	ND		ND	ND		ND	ND		ND	ND		0.00086	0.0210579
rs146175795	2: 27,498,276	GCKR	[A/G]		0.9754	0.019154		0.52	0.019154		0.853	0.0186437		0.671	0.0186437		0.836	0.0186437		0.996	0.019154		0.55	0.019154		0.569	0.0186437		0.639	0.0186437		0.809	0.0186437		0.88	0.019154		0.279	0.0186437		3.9e-09	0.0186437		3.9e-09	0.0186437		0.94	0.019154
rs143881585	2: 27,498,323	GCKR	[A/G]		0.3116	0.000498803		0.44	0.000498803		0.175	0.000579598		0.6977	0.000579598		0.879	0.000579598		0.2088	0.000498803		0.44	0.000498803		0.184	0.000579598		0.6977	0.000579598		0.879	0.000579598		ND	ND		ND	ND		ND	ND		ND	ND		0.13	0.000498803
rs150673460	2: 27,498,764	GCKR	[T/C]		0.8777	0.00169593		0.4	0.00169593		4.5e-13	0.00212519		0.071	0.00212519		0.642	0.00212519		0.9787	0.00169593		0.4	0.00169593		2e-16	0.00212519		0.071	0.00212519		0.642	0.00212519		ND	ND		ND	ND		ND	ND		ND	ND		0.63	0.00169593
rs149847328	2: 27,503,548	GCKR	[T/C]		0.3427	0.000299282		0.014	0.000299282		2e-16	0.000193199		0.031	0.000193199		0.0062	0.000193199		0.3071	0.000299282		0.014	0.000299282		2e-16	0.000193199		0.031	0.000193199		0.0062	0.000193199		ND	ND		ND	ND		ND	ND		ND	ND		0.67	0.000299282
rs183894823	2: 27,505,721	GCKR	[A/G]		0.4201	0.00688348		0.96	0.00688348		0.864	0.00734158		0.834	0.00734158		0.85	0.00734158		0.485	0.00688348		0.96	0.00688348		0.934	0.00734158		0.834	0.00734158		0.85	0.00734158		ND	ND		ND	ND		ND	ND		ND	ND		0.33	0.00688348
rs1260326	2: 27,508,073	GCKR	[T/C]		0.0049	0.446329		0.00015	0.446329		0.522	0.440398		0.044	0.440398		0.0042	0.440398		0.192	0.446329		0.0044	0.446329		0.758	0.440398		0.064	0.440398		0.023	0.440398		0.0016	0.446329		0.696	0.440398		0.018	0.440398		0.018	0.440398		0.00062	0.446329
rs780094	2: 27,518,370	GCKR	[T/C]		0.1	0.447564		0.13	0.447564		0.43089	0.4476		0.71	0.4476		0.3	0.4476		0.19	0.447564		0.447	0.447564		0.9123	0.4476		0.16	0.4476		0.14	0.4476		0.12	0.447564		0.0706	0.4476		0.96	0.4476		0.96	0.4476		0.4056	0.447564
rs146285804	2: 27,518,916	GCKR	[T/G]		0.8355	0.00109737		0.0097	0.00109737		0.56	0.0010626		0.602	0.0010626		0.679	0.0010626		0.8513	0.00109737		0.0097	0.00109737		0.442	0.0010626		0.602	0.0010626		0.679	0.0010626		ND	ND		ND	ND		ND	ND		ND	ND		0.61	0.00109737
rs780093	2: 27,519,736	GCKR	[T/C]		0.0226	0.440742		0.00019	0.440742		0.468	0.434409		0.048	0.434409		0.0073	0.434409		0.3669	0.440742		0.0047	0.440742		0.681	0.434409		0.076	0.434409		0.035	0.434409		0.0072	0.440742		0.718	0.434409		0.023	0.434409		0.023	0.434409		0.00047	0.440742
rs183739892	2: 27,523,317	GCKR	[T/G]		0.0107	0.000299282		0.045	0.000299282		1.2e-06	9.65997e-05		0.02	9.65997e-05		0.02	9.65997e-05		0.0236	0.000299282		0.045	0.000299282		2e-16	9.65997e-05		0.02	9.65997e-05		0.02	9.65997e-05		ND	ND		ND	ND		ND	ND		ND	ND		0.021	0.000299282
rs13831	20: 58,900,136	GNAS	[A/G]		0.00829	0.326716		0.0079	0.326716		0.069	0.329405		0.0257	0.329405		0.0056	0.329405		0.0216	0.326716		0.0069	0.326716		0.621	0.329405		0.1666	0.329405		0.127	0.329405		0.034	0.326716		0.0051	0.329405		0.00053	0.329405		0.00053	0.329405		0.00033	0.326716
rs11554266	20: 58,903,791	GNAS	[T/C]		2e-16	0.000399042		2e-16	0.000399042		0.027	0.000386399		2e-16	0.000386399		2e-16	0.000386399		2e-16	0.000399042		2e-16	0.000399042		2e-16	0.000386399		8.2e-12	0.000386399		8.7e-11	0.000386399		2e-16	0.000399042		2e-16	0.000386399		2e-16	0.000386399		2e-16	0.000386399		3.4e-07	0.000399042
rs2943549	8: 75,540,078	HNF4G	[A/G]		0.0226	0.471468		0.025	0.471468		0.3	0.46677		0.5001	0.46677		0.904	0.46677		0.0805	0.471468		0.023	0.471468		0.474	0.46677		0.5334	0.46677		0.572	0.46677		0.0687	0.471468		0.61	0.46677		0.679	0.46677		0.679	0.46677		0.12	0.471468
rs2871865	15: 98,651,667	IGF1R	[C/G]		0.268	0.0736233		0.42	0.0736233		0.227	0.074575		0.5089	0.074575		0.78	0.074575		0.2254	0.0736233		0.46	0.0736233		0.323	0.074575		0.5537	0.074575		0.725	0.074575		0.9613	0.0736233		0.599	0.074575		0.613	0.074575		0.613	0.074575		0.79	0.0736233
rs1319869	15: 98,669,256	IGF1R	[T/G]		0.15383	0.0793097		0.37	0.0793097		0.162	0.0803709		0.6904	0.0803709		0.746	0.0803709		0.1714	0.0793097		0.53	0.0793097		0.213	0.0803709		0.5658	0.0803709		0.566	0.0803709		0.5632	0.0793097		0.754	0.0803709		0.093	0.0803709		0.093	0.0803709		0.47	0.0793097
rs4966020	15: 98,741,451	IGF1R	[A/G]		0.95571	0.489723		0.036	0.489723		0.0011	0.484928		0.0212	0.484928		0.023	0.484928		0.3974	0.489723		0.009	0.489723		0.00014	0.484928		0.0024	0.484928		0.0024	0.484928		0.6043	0.489723		0.077	0.484928		0.478	0.484928		0.478	0.484928		0.75	0.489723
rs143193096	15: 98,916,098	IGF1R	[A/G]		1.8e-10	9.97606e-05		2e-16	9.97606e-05		ND	ND		2e-16	9.65997e-05		2e-16	9.65997e-05		2e-16	9.97606e-05		2e-16	9.97606e-05		ND	ND		2e-16	9.65997e-05		2e-16	9.65997e-05		ND	ND		ND	ND		ND	ND		ND	ND		0.00013	9.98e-05
rs45611935	15: 98,923,960	IGF1R	[A/G]		0.9404	0.0132682		0.68	0.0132682		0.37	0.0124614		0.7248	0.0124614		0.784	0.0124614		0.9807	0.0132682		0.7	0.0132682		0.552	0.0124614		0.7056	0.0124614		0.745	0.0124614		2e-16	0.0132682		ND	ND		2e-16	0.0124614		2e-16	0.0124614		0.53	0.0132682
rs141802822	15: 98,957,347	IGF1R	[T/C]		0.0996	0.000199521		0.93	0.000199521		0.011	0.000386399		0.00056	0.000386399		0.0012	0.000386399		0.0018	0.000199521		0.93	0.000199521		2e-16	0.000386399		0.00056	0.000386399		0.0012	0.000386399		ND	ND		ND	ND		ND	ND		ND	ND		0.067	0.000199521
rs150801101	15: 98,957,359	IGF1R	[A/G]		2e-16	9.97606e-05		2e-16	9.97606e-05		ND	ND		2e-16	9.65997e-05		2e-16	9.65997e-05		2e-16	9.97606e-05		2e-16	9.97606e-05		ND	ND		2e-16	9.65997e-05		2e-16	9.65997e-05		ND	ND		ND	ND		ND	ND		ND	ND		0.56	9.98e-05
rs186441774	2: 216,678,868	IGFBP5	[T/C]		0.8007	0.00169593		0.76	0.00169593		0.37	0.001449		0.3888	0.001449		0.425	0.001449		0.8072	0.00169593		0.76	0.00169593		0.376	0.001449		0.3888	0.001449		0.425	0.001449		ND	ND		ND	ND		ND	ND		ND	ND		0.92	0.00169593
rs11575194	2: 216,679,005	IGFBP5	[A/G]		ND	ND		ND	ND		ND	ND		ND	ND		ND	ND		ND	ND		ND	ND		ND	ND		ND	ND		ND	ND		ND	ND		ND	ND		ND	ND		ND	ND		1.4e-07	9.98e-05
rs117312963	12: 57,435,080	INHBC	[A/G]		0.5935	0.00139665		0.94	0.00139665		0.488	0.00164219		0.695	0.00164219		0.724	0.00164219		0.6014	0.00139665		0.94	0.00139665		0.426	0.00164219		0.695	0.00164219		0.724	0.00164219		ND	ND		ND	ND		ND	ND		ND	ND		0.78	0.00139665
rs145048495	12: 57,449,402	INHBC	[A/G]		0.114	9.97805e-05		0.17	9.97805e-05		2e-16	0.000193237		0.0053	0.000193237		0.034	0.000193237		0.0012	9.97805e-05		0.17	9.97805e-05		2e-16	0.000193237		0.0053	0.000193237		0.034	0.000193237		ND	ND		ND	ND		ND	ND		ND	ND		0.13	9.98e-05
rs138308060	12: 57,449,636	INHBC	[A/G]		0.3942	0.000399042		0.28	0.000399042		0.945	0.000289799		0.941	0.000289799		0.799	0.000289799		0.4835	0.000399042		0.28	0.000399042		1	0.000289799		0.941	0.000289799		0.799	0.000289799		ND	ND		ND	ND		ND	ND		ND	ND		0.097	0.000399042
rs117700575	7: 32,870,322	KBTBD2	[A/G]		0.8069	0.000299282		0.43	0.000299282		0.0021	0.000386399		0.328	0.000386399		0.181	0.000386399		0.8465	0.000299282		0.43	0.000299282		2e-16	0.000386399		0.328	0.000386399		0.181	0.000386399		ND	ND		ND	ND		ND	ND		ND	ND		0.74	0.000299282
rs9841752	3: 67,003,893	KBTBD8	[T/C]		0.9199	0.000199521		0.53	0.000199521		ND	ND		0.0155	0.000289799		0.122	0.000289799		0.9451	0.000199521		0.53	0.000199521		ND	ND		0.0155	0.000289799		0.122	0.000289799		ND	ND		ND	ND		ND	ND		ND	ND		0.65	0.000199521
rs13096789	3: 67,004,225	KBTBD8	[T/C]		0.5863	0.0307263		0.48	0.0307263		0.448	0.0295595		0.894	0.0295595		0.622	0.0295595		0.6923	0.0307263		0.53	0.0307263		0.424	0.0295595		0.873	0.0295595		0.641	0.0295595		2e-16	0.0307263		2e-16	0.0295595		0.248	0.0295595		0.248	0.0295595		0.13	0.0307263
rs800336	11: 2,451,901	KCNQ1	[A/G]		0.8124	0.322825		0.97	0.322825		0.539	0.323126		0.2933	0.323126		0.469	0.323126		0.6532	0.322825		0.79	0.322825		0.283	0.323126		0.2286	0.323126		0.251	0.323126		0.6464	0.322825		0.918	0.323126		0.839	0.323126		0.839	0.323126		0.83	0.322825
rs2074238	11: 2,463,573	KCNQ1	[T/C]		0.17	0.0401358		0.039	0.0401358		0.673	0.0384839		0.0776	0.0384839		0.159	0.0384839		0.201	0.0401358		0.067	0.0401358		0.471	0.0384839		0.1078	0.0384839		0.194	0.0384839		0.6383	0.0401358		0.814	0.0384839		0.263	0.0384839		0.263	0.0384839		0.0027	0.0401358
rs12296050	11: 2,468,112	KCNQ1	[T/C]		0.6787	0.381484		0.63	0.381484		0.43	0.381859		0.4215	0.381859		0.727	0.381859		0.8661	0.381484		0.88	0.381484		0.354	0.381859		0.1827	0.381859		0.428	0.381859		0.391	0.381484		0.75	0.381859		0.702	0.381859		0.702	0.381859		0.35	0.381484
rs12576239	11: 2,481,089	KCNQ1	[T/C]		0.6065	0.0979649		0.58	0.0979649		0.1	0.0959235		0.548	0.0959235		0.252	0.0959235		0.7049	0.0979649		0.59	0.0979649		0.121	0.0959235		0.553	0.0959235		0.213	0.0959235		0.4397	0.0979649		0.037	0.0959235		0.905	0.0959235		0.905	0.0959235		0.83	0.0979649
rs1080015	11: 2,490,297	KCNQ1	[T/C]		0.8522	0.335395		0.95	0.335395		0.203	0.333559		0.09649	0.333559		0.059	0.333559		0.4699	0.335395		0.61	0.335395		0.122	0.333559		0.14736	0.333559		0.088	0.333559		0.2888	0.335395		0.242	0.333559		0.193	0.333559		0.193	0.333559		0.88	0.335395
rs143709408	11: 2,527,999	KCNQ1	[T/C]		3.6e-15	9.97606e-05		3.8e-08	9.97606e-05		2e-16	9.65997e-05		2e-16	9.65997e-05		2e-16	9.65997e-05		2e-16	9.97606e-05		3.8e-08	9.97606e-05		2e-16	9.65997e-05		2e-16	9.65997e-05		2e-16	9.65997e-05		ND	ND		ND	ND		ND	ND		ND	ND		0.28	9.98e-05
rs179429	11: 2,529,500	KCNQ1	[A/G]		0.2158	0.00748204		0.93	0.00748204		0.341	0.00714838		0.4142	0.00714838		0.314	0.00714838		0.2827	0.00748204		0.8	0.00748204		0.237	0.00714838		0.5361	0.00714838		0.429	0.00714838		2e-16	0.00748204		2e-16	0.00714838		2e-16	0.00714838		2e-16	0.00714838		0.16	0.00748204
rs2237878	11: 2,745,052	KCNQ1	[A/G]		0.7963	0.25838		0.65	0.25838		0.597	0.260046		0.325	0.260046		0.142	0.260046		0.7606	0.25838		0.77	0.25838		0.494	0.260046		0.483	0.260046		0.459	0.260046		0.8046	0.25838		0.763	0.260046		0.034	0.260046		0.034	0.260046		0.22	0.25838
rs2237886	11: 2,789,501	KCNQ1	[T/C]		0.3553	0.195869		0.56	0.195869		0.805	0.195942		0.937	0.195942		0.428	0.195942		0.2822	0.195869		0.45	0.195869		0.924	0.195942		0.934	0.195942		0.516	0.195942		0.7938	0.195869		0.672	0.195942		0.485	0.195942		0.485	0.195942		0.19	0.195869
rs2237892	11: 2,818,521	KCNQ1	[T/C]		0.0304	0.382083		0.036	0.382083		0.068	0.38949		0.572	0.38949		0.39	0.38949		0.0513	0.382083		0.13	0.382083		0.0058	0.38949		0.438	0.38949		0.342	0.38949		0.1473	0.382083		0.677	0.38949		0.7	0.38949		0.7	0.38949		0.0049	0.382083
rs2237895	11: 2,835,964	KCNQ1	[A/C]		0.054	0.356844		0.034	0.356844		0.398	0.351236		0.743	0.351236		0.608	0.351236		0.2364	0.356844		0.033	0.356844		0.711	0.351236		0.872	0.351236		0.589	0.351236		0.0483	0.356844		0.127	0.351236		0.06	0.351236		0.06	0.351236		0.0069	0.356844
rs2237897	11: 2,837,316	KCNQ1	[T/C]		0.02886	0.369561		0.014	0.369561		0.03	0.377368		0.351	0.377368		0.329	0.377368		0.0117	0.369561		0.0089	0.369561		0.0061	0.377368		0.214	0.377368		0.121	0.377368		0.4643	0.369561		0.302	0.377368		0.803	0.377368		0.803	0.377368		0.038	0.369561
rs147445322	11: 2,847,803	KCNQ1	[A/G]		4e-11	0.000199521		2e-16	0.000199521		ND	ND		0.607	0.000193199		2e-16	0.000193199		2e-16	0.000199521		2e-16	0.000199521		ND	ND		0.607	0.000193199		2e-16	0.000193199		ND	ND		ND	ND		ND	ND		ND	ND		1.6e-10	0.000199521
rs1800172	11: 2,847,899	KCNQ1	[A/G]		0.6858	0.0456903		0.61	0.0456903		0.307	0.0474304		0.126	0.0474304		0.343	0.0474304		0.6312	0.0456903		0.65	0.0456903		0.39	0.0474304		0.14	0.0474304		0.354	0.0474304		0.2907	0.0456903		0.438	0.0474304		0.697	0.0474304		0.697	0.0474304		0.59	0.0456903
rs73057608	3: 188,212,259	LPP	[A/G]		0.3258	0.00349162		0.26	0.00349162		0.907	0.00347759		0.16	0.00347759		0.182	0.00347759		0.358	0.00349162		0.26	0.00349162		0.987	0.00347759		0.16	0.00347759		0.182	0.00347759		ND	ND		ND	ND		ND	ND		ND	ND		0.68	0.00349162
rs1464510	3: 188,394,766	LPP	[A/C]		0.6045	0.450818		0.47	0.450818		0.672	0.451024		0.0478	0.451024		0.018	0.451024		0.7578	0.450818		0.74	0.450818		0.315	0.451024		0.026	0.451024		0.034	0.451024		0.3028	0.450818		0.56	0.451024		0.083	0.451024		0.083	0.451024		1	0.450818
rs3732913	3: 188,463,772	LPP	[A/G]		0.39074	0.419294		0.37	0.419294		0.022	0.420402		0.0916	0.420402		0.016	0.420402		0.6474	0.419294		0.49	0.419294		0.114	0.420402		0.2099	0.420402		0.028	0.420402		0.0301	0.419294		0.019	0.420402		0.085	0.420402		0.085	0.420402		0.94	0.419294
rs149437411	3: 188,609,231	LPP	[T/C]		ND	ND		ND	ND		ND	ND		2e-16	9.65997e-05		2e-16	9.65997e-05		ND	ND		ND	ND		ND	ND		2e-16	9.65997e-05		2e-16	9.65997e-05		ND	ND		ND	ND		ND	ND		ND	ND		ND	ND
rs150830431	3: 188,609,366	LPP	[T/C]		0.33	0.00159617		0.019	0.00159617		0.34	0.001449		0.146	0.001449		0.101	0.001449		0.4086	0.00159617		0.019	0.00159617		0.079	0.001449		0.146	0.001449		0.101	0.001449		ND	ND		ND	ND		ND	ND		ND	ND		0.14	0.00159617
rs148818884	3: 188,609,534	LPP	[A/G]		0.0166	0.000199521		0.28	0.000199521		0.158	0.000193199		2e-16	0.000193199		0.0016	0.000193199		2e-16	0.000199521		0.28	0.000199521		2e-16	0.000193199		2e-16	0.000193199		0.0016	0.000193199		ND	ND		ND	ND		ND	ND		ND	ND		0.00018	0.000199521
rs138468837	3: 188,609,614	LPP	[T/C]		ND	ND		ND	ND		ND	ND		1.1e-06	9.65997e-05		0.668	9.65997e-05		ND	ND		ND	ND		ND	ND		1.1e-06	9.65997e-05		0.668	9.65997e-05		ND	ND		ND	ND		ND	ND		ND	ND		ND	ND
rs1152846	3: 188,703,109	LPP	[T/C]		0.32469	0.296588		0.68	0.296588		0.025	0.302454		0.0006	0.302454		0.011	0.302454		0.359	0.296588		0.42	0.296588		0.0061	0.302454		0.00053	0.302454		0.014	0.302454		0.599	0.296588		0.607	0.302454		0.132	0.302454		0.132	0.302454		0.62	0.296588
rs148995934	3: 188,708,289	LPP	[A/G]		0.4055	0.00967678		0.95	0.00967678		0.71	0.00917697		0.334	0.00917697		0.872	0.00917697		0.5342	0.00967678		0.95	0.00967678		0.703	0.00917697		0.334	0.00917697		0.872	0.00917697		ND	ND		ND	ND		ND	ND		ND	ND		0.41	0.00967678
rs2378446	3: 188,850,864	LPP	[T/G]		0.5423	0.193136		0.35	0.193136		0.31	0.193393		0.3433	0.193393		0.221	0.193393		0.564	0.193136		0.25	0.193136		0.217	0.193393		0.2671	0.193393		0.161	0.193393		0.9682	0.193136		0.683	0.193393		0.822	0.193393		0.822	0.193393		0.33	0.193136
rs9830664	3: 188,874,357	LPP	[A/G]		0.211	0.000199521		0.83	0.000199521		2e-16	9.65997e-05		0.251	9.65997e-05		0.547	9.65997e-05		2e-16	0.000199521		0.83	0.000199521		2e-16	9.65997e-05		0.251	9.65997e-05		0.547	9.65997e-05		ND	ND		ND	ND		ND	ND		ND	ND		0.071	0.000199521
rs9290883	3: 188,887,637	LPP	[A/G]		0.0028	0.481544		0.015	0.481544		0.756	0.47585		0.7279	0.47585		0.388	0.47585		0.0245	0.481544		0.14	0.481544		0.759	0.47585		0.504	0.47585		0.491	0.47585		0.015	0.481544		0.369	0.47585		0.47	0.47585		0.47	0.47585		0.00081	0.481544
rs332374	3: 66,380,453	LRIG1	[G/C]		0.0764	0.0264366		0.077	0.0264366		0.441	0.0265649		0.392	0.0265649		0.247	0.0265649		0.0437	0.0264366		0.063	0.0264366		0.457	0.0265649		0.418	0.0265649		0.272	0.0265649		6.7e-16	0.0264366		0.55	0.0265649		0.421	0.0265649		0.421	0.0265649		0.32	0.0264366
rs2279289	3: 66,380,654	LRIG1	[G/C]		0.577	0.0144653		0.72	0.0144653		0.948	0.0143934		0.7673	0.0143934		0.703	0.0143934		0.453	0.0144653		0.7	0.0144653		0.931	0.0143934		0.6491	0.0143934		0.919	0.0143934		2e-16	0.0144653		2e-16	0.0143934		6.5e-05	0.0143934		6.5e-05	0.0143934		0.91	0.0144653
rs332373	3: 66,380,763	LRIG1	[T/C]		0.0473	0.0250399		0.069	0.0250399		0.506	0.0253091		0.404	0.0253091		0.254	0.0253091		0.025	0.0250399		0.056	0.0250399		0.535	0.0253091		0.432	0.0253091		0.28	0.0253091		6.7e-16	0.0250399		0.55	0.0253091		0.421	0.0253091		0.421	0.0253091		0.29	0.0250399
rs2242285	3: 66,381,178	LRIG1	[A/G]		0.4022	0.236931		0.13	0.236931		0.082	0.23609		0.058	0.23609		0.062	0.23609		0.3596	0.236931		0.14	0.236931		0.075	0.23609		0.052	0.23609		0.027	0.23609		0.6721	0.236931		0.74	0.23609		0.816	0.23609		0.816	0.23609		0.48	0.236931
rs200269055	3: 66,381,529	LRIG1	[A/G]		ND	ND		ND	ND		4e-12	9.65997e-05		0.003	9.65997e-05		0.123	9.65997e-05		ND	ND		ND	ND		2e-16	9.65997e-05		0.003	9.65997e-05		0.123	9.65997e-05		ND	ND		ND	ND		ND	ND		ND	ND		ND	ND
rs145814348	3: 66,381,544	LRIG1	[A/G]		0.8731	0.0106744		0.5	0.0106744		0.938	0.0102396		0.6926	0.0102396		0.397	0.0102396		0.7901	0.0106744		0.5	0.0106744		0.756	0.0102396		0.6926	0.0102396		0.397	0.0102396		ND	ND		ND	ND		ND	ND		ND	ND		0.032	0.0106744
rs148946048	3: 66,382,293	LRIG1	[T/C]		0.945	0.00259377		0.45	0.00259377		0.368	0.00241499		0.66	0.00241499		0.906	0.00241499		0.962	0.00259377		0.45	0.00259377		0.361	0.00241499		0.66	0.00241499		0.906	0.00241499		ND	ND		ND	ND		ND	ND		ND	ND		0.59	0.00259377
rs188209530	3: 66,382,390	LRIG1	[T/C]		0.1199	0.000798085		0.49	0.000798085		0.002	0.000676198		0.032	0.000676198		0.00089	0.000676198		0.1998	0.000798085		0.49	0.000798085		2e-16	0.000676198		0.032	0.000676198		0.00089	0.000676198		ND	ND		ND	ND		ND	ND		ND	ND		0.81	0.000798085
rs202007714	3: 66,383,098	LRIG1	[A/G]		3.3e-16	9.97606e-05		2e-16	9.97606e-05		ND	ND		2e-16	9.65997e-05		2e-16	9.65997e-05		2e-16	9.97606e-05		2e-16	9.97606e-05		ND	ND		2e-16	9.65997e-05		2e-16	9.65997e-05		ND	ND		ND	ND		ND	ND		ND	ND		0.75	9.98e-05
rs61746346	3: 66,383,278	LRIG1	[A/G]		0.473	0.000199521		0.76	0.000199521		0.697	0.000193199		0.548	0.000193199		0.65	0.000193199		0.251	0.000199521		0.76	0.000199521		0.597	0.000193199		0.548	0.000193199		0.65	0.000193199		ND	ND		ND	ND		ND	ND		ND	ND		0.033	0.000199521
rs61746315	3: 66,383,306	LRIG1	[A/G]		ND	ND		ND	ND		ND	ND		0.399	9.65997e-05		7.2e-10	9.65997e-05		ND	ND		ND	ND		ND	ND		0.399	9.65997e-05		7.2e-10	9.65997e-05		ND	ND		ND	ND		ND	ND		ND	ND		2e-16	9.98e-05
rs116809906	3: 66,383,311	LRIG1	[A/G]		0.1137	0.000698324		0.063	0.000698324		0.887	0.000579598		0.975	0.000579598		0.732	0.000579598		2e-16	0.000698324		0.063	0.000698324		0.758	0.000579598		0.975	0.000579598		0.732	0.000579598		ND	ND		ND	ND		ND	ND		ND	ND		0.2	0.000698324
rs151188219	3: 66,383,369	LRIG1	[A/G]		0.7547	0.00189545		0.15	0.00189545		0.932	0.00241499		0.9	0.00241499		0.301	0.00241499		0.786	0.00189545		0.15	0.00189545		0.467	0.00241499		0.9	0.00241499		0.301	0.00241499		ND	ND		ND	ND		ND	ND		ND	ND		0.2	0.00189545
rs2306272	3: 66,384,219	LRIG1	[T/C]		0.29385	0.310255		0.092	0.310255		0.077	0.308056		0.0301	0.308056		0.039	0.308056		0.3017	0.310255		0.22	0.310255		0.09	0.308056		0.0328	0.308056		0.024	0.308056		0.4594	0.310255		0.181	0.308056		0.437	0.308056		0.437	0.308056		0.3	0.310255
rs144957105	3: 66,384,251	LRIG1	[A/G]		0.038	0.000498803		0.0029	0.000498803		0.051	0.000482998		0.5079	0.000482998		0.518	0.000482998		2e-16	0.000498803		0.0029	0.000498803		2e-16	0.000482998		0.5079	0.000482998		0.518	0.000482998		ND	ND		ND	ND		ND	ND		ND	ND		0.29	0.000498803
rs147372871	3: 66,386,050	LRIG1	[A/G]		0.473	9.97606e-05		0.68	9.97606e-05		2e-16	0.000193199		0.2841	0.000193199		0.378	0.000193199		0.424	9.97606e-05		0.68	9.97606e-05		2e-16	0.000193199		0.2841	0.000193199		0.378	0.000193199		ND	ND		ND	ND		ND	ND		ND	ND		0.088	9.98e-05
rs117931398	3: 66,405,277	LRIG1	[C/G]		0.9482	0.00229449		0.87	0.00229449		0.907	0.00222179		0.862	0.00222179		0.987	0.00222179		0.8556	0.00229449		0.87	0.00229449		0.985	0.00222179		0.862	0.00222179		0.987	0.00222179		ND	ND		ND	ND		ND	ND		ND	ND		0.4	0.00229449
rs112544934	3: 66,407,442	LRIG1	[T/C]		0.658	0.00119713		0.17	0.00119713		0.34	0.0010626		0.3484	0.0010626		0.363	0.0010626		0.688	0.00119713		0.17	0.00119713		0.167	0.0010626		0.3484	0.0010626		0.363	0.0010626		ND	ND		ND	ND		ND	ND		ND	ND		0.74	0.00119713
rs80279768	3: 66,412,916	LRIG1	[T/C]		0.7689	0.00847965		0.2	0.00847965		0.158	0.00888717		0.0755	0.00888717		0.259	0.00888717		0.7891	0.00847965		0.2	0.00847965		0.163	0.00888717		0.0755	0.00888717		0.259	0.00888717		ND	ND		ND	ND		ND	ND		ND	ND		0.56	0.00847965
rs145806877	3: 66,451,607	LRIG1	[A/G]		0.896	0.0129689		0.33	0.0129689		0.14	0.0133308		0.674	0.0133308		0.645	0.0133308		0.8975	0.0129689		0.37	0.0129689		0.135	0.0133308		0.744	0.0133308		0.768	0.0133308		2e-16	0.0129689		2e-16	0.0133308		0.349	0.0133308		0.349	0.0133308		0.75	0.0129689
rs11709533	3: 66,489,204	LRIG1	[T/C]		0.9424	0.130188		0.75	0.130188		0.423	0.128767		0.0088	0.128767		0.0039	0.128767		0.7714	0.130188		0.96	0.130188		0.696	0.128767		0.0086	0.128767		0.0056	0.128767		0.0967	0.130188		0.585	0.128767		0.129	0.128767		0.129	0.128767		0.43	0.130188
rs4667591	2: 169,146,922	LRP2	[T/G]		0.929	0.46658		0.67	0.46658		0.778	0.466963		0.837	0.466963		0.919	0.466963		0.265	0.46658		0.39	0.46658		0.956	0.466963		0.5219	0.466963		0.356	0.466963		0.2976	0.46658		0.993	0.466963		0.424	0.466963		0.424	0.466963		0.76	0.46658
rs2075252	2: 169,154,475	LRP2	[T/C]		0.5084	0.445032		0.34	0.445032		0.648	0.446387		0.137	0.446387		0.447	0.446387		0.7927	0.445032		0.83	0.445032		0.575	0.446387		0.838	0.446387		0.978	0.446387		0.162	0.445032		0.044	0.446387		0.19	0.446387		0.19	0.446387		0.44	0.445032
rs142549310	2: 169,173,996	LRP2	[T/C]		0.1714	9.97805e-05		0.78	9.97805e-05		0.0051	0.000193199		0.26	0.000193199		0.46	0.000193199		0.0034	9.97805e-05		0.78	9.97805e-05		2e-16	0.000193199		0.26	0.000193199		0.46	0.000193199		ND	ND		ND	ND		ND	ND		ND	ND		0.028	9.98e-05
rs144081819	2: 169,174,129	LRP2	[T/C]		0.0167	0.000299282		0.89	0.000299282		0.483	0.000193199		0.201	0.000193199		0.078	0.000193199		0.0984	0.000299282		0.89	0.000299282		0.391	0.000193199		0.201	0.000193199		0.078	0.000193199		ND	ND		ND	ND		ND	ND		ND	ND		5.6e-10	0.000299282
rs3213760	2: 169,182,251	LRP2	[T/C]		0.9182	0.0178571		0.65	0.0178571		0.313	0.0182573		0.11	0.0182573		0.074	0.0182573		0.9885	0.0178571		0.63	0.0178571		0.29	0.0182573		0.116	0.0182573		0.075	0.0182573		2e-16	0.0178571		2e-16	0.0182573		0.829	0.0182573		0.829	0.0182573		0.8	0.0178571
rs142093111	2: 169,188,258	LRP2	[A/G]		0.1752	0.000299282		0.23	0.000299282		4.8e-07	9.65997e-05		2e-16	9.65997e-05		2.2e-13	9.65997e-05		2e-16	0.000299282		0.23	0.000299282		2e-16	9.65997e-05		2e-16	9.65997e-05		2.2e-13	9.65997e-05		ND	ND		ND	ND		ND	ND		ND	ND		0.1	0.000299282
rs2228171	2: 169,196,995	LRP2	[T/C]		0.83647	0.431764		0.86	0.431764		0.178	0.434409		0.00552	0.434409		0.022	0.434409		0.5462	0.431764		0.67	0.431764		0.837	0.434409		0.142	0.434409		0.228	0.434409		0.682	0.431764		0.0086	0.434409		0.007	0.434409		0.007	0.434409		0.58	0.431764
rs17848169	2: 169,204,093	LRP2	[T/C]		0.3721	0.0163607		0.43	0.0163607		0.463	0.0163253		0.64	0.0163253		0.564	0.0163253		0.3989	0.0163607		0.43	0.0163607		0.413	0.0163253		0.64	0.0163253		0.564	0.0163253		ND	ND		ND	ND		ND	ND		ND	ND		0.95	0.0163607
rs147287428	2: 169,206,713	LRP2	[T/C]		2e-16	9.97606e-05		2e-16	9.97606e-05		ND	ND		2e-16	9.65997e-05		2e-16	9.65997e-05		2e-16	9.97606e-05		2e-16	9.97606e-05		ND	ND		2e-16	9.65997e-05		2e-16	9.65997e-05		ND	ND		ND	ND		ND	ND		ND	ND		2e-16	9.98e-05
rs4667596	2: 169,213,662	LRP2	[T/C]		0.1613	0.108739		0.47	0.108739		0.926	0.106839		0.594	0.106839		0.805	0.106839		0.2383	0.108739		0.58	0.108739		0.55	0.106839		0.764	0.106839		0.96	0.106839		0.2488	0.108739		0.867	0.106839		0.359	0.106839		0.359	0.106839		0.064	0.108739
rs2300447	2: 169,217,395	LRP2	[A/C]		0.5198	0.430367		0.98	0.430367		0.221	0.433346		0.01251	0.433346		0.069	0.433346		0.0848	0.430367		0.19	0.430367		0.85	0.433346		0.09779	0.433346		0.259	0.433346		0.298	0.430367		0.016	0.433346		0.053	0.433346		0.053	0.433346		0.32	0.430367
rs2302694	2: 169,231,841	LRP2	[A/G]		0.1683	0.10814		0.42	0.10814		0.88	0.106066		0.709	0.106066		0.908	0.106066		0.2263	0.10814		0.49	0.10814		0.497	0.106066		0.868	0.106066		0.944	0.106066		0.3561	0.10814		0.867	0.106066		0.407	0.106066		0.407	0.106066		0.067	0.10814
rs145365776	2: 169,233,437	LRP2	[A/G]		0.258	0.000498803		0.3	0.000498803		0.853	0.000386399		0.876	0.000386399		0.878	0.000386399		0.351	0.000498803		0.3	0.000498803		0.527	0.000386399		0.876	0.000386399		0.878	0.000386399		ND	ND		ND	ND		ND	ND		ND	ND		1.8e-09	0.000498803
rs200469773	2: 169,237,232	LRP2	[T/C]		2e-16	0.000199521		0.0035	0.000199521		2e-16	0.000193199		0.303	0.000193199		0.455	0.000193199		2e-16	0.000199521		0.0035	0.000199521		2e-16	0.000193199		0.303	0.000193199		0.455	0.000193199		ND	ND		ND	ND		ND	ND		ND	ND		2e-16	0.000199521
rs145669628	2: 169,239,587	LRP2	[A/G]		0.1381	0.000299282		3.2e-08	0.000299282		2.2e-07	0.000289799		0.00077	0.000289799		0.0097	0.000289799		2e-16	0.000299282		3.2e-08	0.000299282		2e-16	0.000289799		0.00077	0.000289799		0.0097	0.000289799		ND	ND		ND	ND		ND	ND		ND	ND		0.24	0.000299282
rs17848149	2: 169,241,197	LRP2	[T/G]		0.5627	0.037909		0.27	0.037909		0.128	0.0375773		0.2368	0.0375773		0.871	0.0375773		0.5917	0.037909		0.31	0.037909		0.132	0.0375773		0.2741	0.0375773		0.777	0.0375773		0.9448	0.037909		0.812	0.0375773		0.499	0.0375773		0.499	0.0375773		0.12	0.037909
rs140061784	2: 169,243,519	LRP2	[A/G]		2e-16	9.97606e-05		4e-11	9.97606e-05		ND	ND		ND	ND		ND	ND		2e-16	9.97606e-05		4e-11	9.97606e-05		ND	ND		ND	ND		ND	ND		ND	ND		ND	ND		ND	ND		ND	ND		2e-16	9.98e-05
rs143822500	2: 169,257,164	LRP2	[T/C]		0.6093	0.00728252		0.85	0.00728252		0.594	0.00695518		0.3217	0.00695518		0.831	0.00695518		0.7344	0.00728252		0.99	0.00728252		0.845	0.00695518		0.3579	0.00695518		0.768	0.00695518		2e-16	0.00728252		ND	ND		2e-16	0.00695518		2e-16	0.00695518		0.6	0.00728252
rs830998	2: 169,276,576	LRP2	[A/C]		0.8285	0.103053		0.79	0.103053		0.209	0.102975		0.431	0.102975		0.17	0.102975		0.8675	0.103053		0.85	0.103053		0.03	0.102975		0.3001	0.102975		0.122	0.102975		0.951	0.103053		0.51	0.102975		0.731	0.102975		0.731	0.102975		0.25	0.103053
rs147110349	2: 169,290,904	LRP2	[T/C]		0.9982	0.000299282		0.87	0.000299282		0.316	0.000289799		0.298	0.000289799		0.185	0.000289799		0.9297	0.000299282		0.87	0.000299282		0.884	0.000289799		0.298	0.000289799		0.185	0.000289799		ND	ND		ND	ND		ND	ND		ND	ND		0.95	0.000299282
rs200916432	2: 169,292,334	LRP2	[G/C]		0.0738	0.00259377		0.1	0.00259377		0.581	0.00241499		0.4602	0.00241499		0.174	0.00241499		0.146	0.00259377		0.1	0.00259377		0.385	0.00241499		0.4602	0.00241499		0.174	0.00241499		ND	ND		ND	ND		ND	ND		ND	ND		0.41	0.00259377
rs830964	2: 169,300,370	LRP2	[T/C]		0.8324	0.391161		0.92	0.391161		0.484	0.392098		0.6071	0.392098		0.208	0.392098		0.242	0.391161		0.5	0.391161		0.978	0.392098		0.5724	0.392098		0.157	0.392098		0.175	0.391161		0.47	0.392098		0.615	0.392098		0.615	0.392098		0.6	0.391161
rs2229263	2: 169,318,824	LRP2	[T/C]		0.67391	0.290303		0.55	0.290303		0.321	0.287577		0.16022	0.287577		0.463	0.287577		0.8738	0.290303		0.38	0.290303		0.893	0.287577		0.597	0.287577		0.897	0.287577		0.661	0.290303		0.081	0.287577		0.068	0.287577		0.068	0.287577		0.69	0.290303
rs144829356	2: 169,320,872	LRP2	[A/G]		0.2452	0.0286313		0.29	0.0286313		0.16	0.0302357		0.158	0.0302357		0.022	0.0302357		0.3163	0.0286313		0.28	0.0286313		0.059	0.0302357		0.14	0.0302357		0.014	0.0302357		0.1072	0.0286313		0.662	0.0302357		0.843	0.0302357		0.843	0.0302357		0.1	0.0286313
rs201825977	3: 169,084,949	MECOM	[A/G]		0.0325	0.00209497		0.27	0.00209497		0.031	0.00202859		0.4294	0.00202859		0.822	0.00202859		0.1405	0.00209497		0.27	0.00209497		0.09	0.00202859		0.4294	0.00202859		0.822	0.00202859		ND	ND		ND	ND		ND	ND		ND	ND		0.00097	0.00209497
rs6444847	3: 169,186,728	MECOM	[A/G]		0.16973	0.488927		0.92	0.488927		0.635	0.491403		0.817	0.491403		0.764	0.491403		0.6715	0.488927		0.82	0.488927		0.541	0.491403		0.677	0.491403		0.766	0.491403		0.0783	0.488927		0.242	0.491403		0.844	0.491403		0.844	0.491403		0.24	0.488927
rs9290364	3: 169,277,394	MECOM	[A/G]		0.5218	0.333001		0.89	0.333001		0.894	0.334428		0.753	0.334428		0.887	0.334428		0.3261	0.333001		0.96	0.333001		0.323	0.334428		0.385	0.334428		0.304	0.334428		0.6677	0.333001		0.449	0.334428		0.189	0.334428		0.189	0.334428		0.61	0.333001
rs2106124	3: 169,340,221	MECOM	[A/G]		0.1993	0.411213		0.48	0.411213		0.194	0.41364		0.196	0.41364		0.128	0.41364		0.3765	0.411213		0.86	0.411213		0.362	0.41364		0.489	0.41364		0.246	0.41364		0.203	0.411213		0.122	0.41364		0.182	0.41364		0.182	0.41364		0.83	0.411213
rs6774494	3: 169,364,845	MECOM	[A/G]		0.16266	0.410016		0.37	0.410016		0.228	0.412464		0.254	0.412464		0.176	0.412464		0.2746	0.410016		0.65	0.410016		0.458	0.412464		0.638	0.412464		0.36	0.412464		0.2279	0.410016		0.109	0.412464		0.183	0.412464		0.183	0.412464		0.88	0.410016
rs756644	3: 169,367,039	MECOM	[A/C]		0.69835	0.417166		0.39	0.417166		0.038	0.421627		0.299	0.421627		0.242	0.421627		0.3645	0.417166		0.22	0.417166		0.001	0.421627		0.29141	0.421627		0.093	0.421627		0.7269	0.417166		0.903	0.421627		0.968	0.421627		0.968	0.421627		0.7	0.417166
rs7622799	3: 169,381,204	MECOM	[A/G]		0.7664	0.136173		0.78	0.136173		0.108	0.133984		0.171	0.133984		0.186	0.133984		0.9547	0.136173		0.73	0.136173		0.07	0.133984		0.169	0.133984		0.197	0.133984		0.556	0.136173		0.026	0.133984		0.539	0.133984		0.539	0.133984		0.87	0.136173
rs448378	3: 169,383,111	MECOM	[A/G]		0.10327	0.136599		0.65	0.136599		0.337	0.135916		0.871	0.135916		0.967	0.135916		0.0745	0.136599		0.59	0.136599		0.384	0.135916		0.705	0.135916		0.752	0.135916		0.9431	0.136599		0.361	0.135916		0.326	0.135916		0.326	0.135916		0.91	0.136599
rs1344555	3: 169,582,431	MECOM	[T/C]		0.5527	0.365024		0.72	0.365024		0.649	0.36476		0.124	0.36476		0.169	0.36476		0.4211	0.365024		0.71	0.365024		0.521	0.36476		0.3906	0.36476		0.548	0.36476		0.9166	0.365024		0.965	0.36476		0.059	0.36476		0.059	0.36476		0.75	0.365024
rs144495334	11: 30,495,338	MPPED2	[A/G]		0.756	0.000897845		0.75	0.000897845		0.936	0.0010626		0.4102	0.0010626		0.294	0.0010626		0.819	0.000897845		0.75	0.000897845		0.818	0.0010626		0.4102	0.0010626		0.294	0.0010626		ND	ND		ND	ND		ND	ND		ND	ND		0.27	0.000897845
rs200632318	16: 69,568,494	NFAT5	[T/G]		0.6759	0.00349511		0.94	0.00349511		0.808	0.00328693		0.45565	0.00328693		0.827	0.00328693		0.6876	0.00349511		0.94	0.00349511		0.929	0.00328693		0.45565	0.00328693		0.827	0.00328693		ND	ND		ND	ND		ND	ND		ND	ND		0.3	0.00349511
rs200933617	16: 69,647,162	NFAT5	[A/G]		2e-16	9.97606e-05		2e-16	9.97606e-05		ND	ND		2e-16	9.65997e-05		0.141	9.65997e-05		2.2e-16	9.97606e-05		2e-16	9.97606e-05		ND	ND		2e-16	9.65997e-05		0.141	9.65997e-05		ND	ND		ND	ND		ND	ND		ND	ND		2e-16	9.98e-05
rs150693156	16: 69,684,893	NFAT5	[G/C]		0.2968	0.0146707		0.82	0.0146707		0.631	0.015172		0.485	0.015172		0.102	0.015172		0.3329	0.0146707		0.82	0.0146707		0.731	0.015172		0.485	0.015172		0.102	0.015172		ND	ND		ND	ND		ND	ND		ND	ND		0.86	0.0146707
rs199749272	16: 69,695,279	NFAT5	[T/G]		0.0094	9.97606e-05		6.5e-07	9.97606e-05		2e-16	9.65997e-05		0.6927	9.65997e-05		0.392	9.65997e-05		0.0199	9.97606e-05		6.5e-07	9.97606e-05		2e-16	9.65997e-05		0.6927	9.65997e-05		0.392	9.65997e-05		ND	ND		ND	ND		ND	ND		ND	ND		0.69	9.98e-05
rs76525142	18: 79,411,164	NFATC1	[A/G]		0.9339	0.0271349		0.29	0.0271349		0.0054	0.0285935		0.027	0.0285935		0.055	0.0285935		0.9874	0.0271349		0.32	0.0271349		0.08	0.0285935		0.078	0.0285935		0.149	0.0285935		0.2662	0.0271349		2e-16	0.0285935		0.00028	0.0285935		0.00028	0.0285935		0.58	0.0271349
rs201850664	18: 79,411,171	NFATC1	[T/C]		0.4283	0.000798085		0.94	0.000798085		0.505	0.000869397		0.9219	0.000869397		0.817	0.000869397		0.5024	0.000798085		0.94	0.000798085		0.262	0.000869397		0.9219	0.000869397		0.817	0.000869397		ND	ND		ND	ND		ND	ND		ND	ND		0.9	0.000798085
rs141310123	18: 79,411,390	NFATC1	[A/C]		2e-16	9.97606e-05		0.055	9.97606e-05		2e-16	9.65997e-05		2e-16	9.65997e-05		2e-16	9.65997e-05		2e-16	9.97606e-05		0.055	9.97606e-05		2e-16	9.65997e-05		2e-16	9.65997e-05		2e-16	9.65997e-05		ND	ND		ND	ND		ND	ND		ND	ND		2e-16	9.98e-05
rs55740492	18: 79,467,610	NFATC1	[A/G]		0.5516	0.00369114		0.6	0.00369114		0.858	0.00367079		0.65	0.00367079		0.998	0.00367079		0.5297	0.00369114		0.6	0.00369114		0.81	0.00367079		0.65	0.00367079		0.998	0.00367079		ND	ND		ND	ND		ND	ND		ND	ND		0.99	0.00369114
rs754093	18: 79,486,406	NFATC1	[T/G]		0.501	0.401716		0.92	0.401716		0.269	0.401353		0.1273	0.401353		0.079	0.401353		0.871	0.401716		0.76	0.401716		0.134	0.401353		0.135	0.401353		0.072	0.401353		0.1873	0.401716		0.808	0.401353		0.323	0.401353		0.323	0.401353		0.47	0.401716
rs200207441	18: 79,486,527	NFATC1	[T/C]		0.3268	0.00728252		0.36	0.00728252		0.831	0.00714838		0.225	0.00714838		0.207	0.00714838		0.307	0.00728252		0.36	0.00728252		0.525	0.00714838		0.225	0.00714838		0.207	0.00714838		ND	ND		ND	ND		ND	ND		ND	ND		0.77	0.00728252
rs11661539	18: 79,527,796	NFATC1	[T/C]		0.7255	0.0247406		0.36	0.0247406		0.768	0.0249227		0.635	0.0249227		0.901	0.0249227		0.8035	0.0247406		0.36	0.0247406		0.855	0.0249227		0.567	0.0249227		0.828	0.0249227		2e-16	0.0247406		2e-16	0.0249227		2e-16	0.0249227		2e-16	0.0249227		0.93	0.0247406
rs9518	18: 79,528,806	NFATC1	[T/C]		0.6826	0.162011		0.015	0.162011		0.37	0.161128		0.891	0.161128		0.985	0.161128		0.9283	0.162011		0.018	0.162011		0.141	0.161128		0.837	0.161128		0.958	0.161128		0.3607	0.162011		0.918	0.161128		0.816	0.161128		0.816	0.161128		0.86	0.162011
rs55661548	4: 102,606,542	NFKB1	[A/C]		0.7547	0.00558659		0.4	0.00558659		0.917	0.00511978		0.424	0.00511978		0.883	0.00511978		0.8182	0.00558659		0.45	0.00558659		0.744	0.00511978		0.3428	0.00511978		0.778	0.00511978		2e-16	0.00558659		2e-16	0.00511978		2e-16	0.00511978		2e-16	0.00511978		0.79	0.00558659
rs151134704	4: 102,616,435	NFKB1	[T/C]		0.0011	9.97606e-05		2e-16	9.97606e-05		ND	ND		2e-16	9.65997e-05		2e-16	9.65997e-05		2e-16	9.97606e-05		2e-16	9.97606e-05		ND	ND		2e-16	9.65997e-05		2e-16	9.65997e-05		ND	ND		ND	ND		ND	ND		ND	ND		2e-16	9.98e-05
rs189229644	2: 113,227,228	PAX8	[A/G]		0.1742	0.00269354		0.68	0.00269354		0.803	0.00270479		0.85	0.00270479		0.578	0.00270479		0.2511	0.00269354		0.68	0.00269354		0.547	0.00270479		0.85	0.00270479		0.578	0.00270479		ND	ND		ND	ND		ND	ND		ND	ND		0.86	0.00269354
rs1298954	1: 145,704,906	PDZK1	[A/G]		0.5114	0.344773		0.29	0.344773		0.088	0.343702		0.0288	0.343702		0.021	0.343702		0.4522	0.344773		0.14	0.344773		0.092	0.343702		0.04	0.343702		0.017	0.343702		0.7123	0.344773		0.234	0.343702		0.243	0.343702		0.243	0.343702		0.93	0.344773
rs10224002	7: 151,717,955	PRKAG2	[A/G]		0.3871	0.0510876		0.5	0.0510876		0.675	0.0503382		0.925	0.0503382		0.974	0.0503382		0.4388	0.0510876		0.53	0.0510876		0.502	0.0503382		0.947	0.0503382		0.892	0.0503382		0.4162	0.0510876		0.912	0.0503382		0.56	0.0503382		0.56	0.0503382		0.92	0.0510876
rs79474211	7: 151,781,320	PRKAG2	[T/C]		0.9213	0.0643456		0.65	0.0643456		0.42	0.0642388		0.659	0.0642388		0.734	0.0642388		0.8719	0.0643456		0.62	0.0643456		0.359	0.0642388		0.829	0.0642388		0.673	0.0642388		0.751	0.0643456		0.583	0.0642388		0.859	0.0642388		0.859	0.0642388		0.75	0.0643456
rs144857453	7: 151,786,526	PRKAG2	[T/C]		0.9066	0.00568635		0.94	0.00568635		0.254	0.00627898		0.616	0.00627898		0.399	0.00627898		0.7733	0.00568635		0.84	0.00568635		0.133	0.00627898		0.58	0.00627898		0.367	0.00627898		2e-16	0.00568635		2e-16	0.00627898		2e-16	0.00627898		2e-16	0.00627898		0.23	0.00568635
rs7795096	7: 151,849,504	PRKAG2	[T/C]		0.37158	0.281524		0.048	0.281524		0.419	0.283906		0.93	0.283906		0.969	0.283906		0.6167	0.281524		0.1	0.281524		0.341	0.283906		0.778	0.283906		0.599	0.283906		0.2975	0.281524		0.901	0.283906		0.292	0.283906		0.292	0.283906		0.037	0.281524
rs140390981	12: 15,501,621	PTPRO	[T/C]		0.6186	0.00588705		0.72	0.00588705		0.191	0.00589372		0.5002	0.00589372		0.47	0.00589372		0.5137	0.00588705		0.72	0.00588705		0.134	0.00589372		0.5002	0.00589372		0.47	0.00589372		ND	ND		ND	ND		ND	ND		ND	ND		0.56	0.00588705
rs12230341	12: 15,537,017	PTPRO	[A/G]		0.74461	0.340982		0.88	0.340982		0.727	0.340224		0.367	0.340224		0.995	0.340224		0.8207	0.340982		0.58	0.340982		0.961	0.340224		0.815	0.340224		0.445	0.340224		0.4021	0.340982		0.751	0.340224		0.254	0.340224		0.254	0.340224		0.59	0.340982
rs77872564	12: 15,586,902	PTPRO	[T/C]		0.5294	0.0313248		0.24	0.0313248		0.624	0.0307187		0.981	0.0307187		0.894	0.0307187		0.4957	0.0313248		0.26	0.0313248		0.576	0.0307187		0.72	0.0307187		0.489	0.0307187		0.491	0.0313248		0.564	0.0307187		0.044	0.0307187		0.044	0.0307187		0.93	0.0313248
rs77872564	12: 15,586,902	PTPRO	[T/C]		0.5294	0.0313248		0.24	0.0313248		0.624	0.0307187		0.981	0.0307187		0.894	0.0307187		0.4957	0.0313248		0.26	0.0313248		0.576	0.0307187		0.72	0.0307187		0.489	0.0307187		0.4911	0.0313248		0.564	0.0307187		0.044	0.0307187		0.044	0.0307187		0.93	0.0313248
rs200478856	12: 15,589,574	PTPRO	[T/C]		0.4447	0.0027933		0.76	0.0027933		0.21	0.00309119		0.1985	0.00309119		0.089	0.00309119		0.4353	0.0027933		0.76	0.0027933		0.156	0.00309119		0.1985	0.00309119		0.089	0.00309119		ND	ND		ND	ND		ND	ND		ND	ND		0.051	0.0027933
rs984303	12: 15,597,457	PTPRO	[A/G]		0.5589	0.0313248		0.23	0.0313248		0.654	0.0307187		0.955	0.0307187		0.91	0.0307187		0.5248	0.0313248		0.24	0.0313248		0.596	0.0307187		0.748	0.0307187		0.503	0.0307187		0.4911	0.0313248		0.564	0.0307187		0.044	0.0307187		0.044	0.0307187		0.9	0.0313248
rs201385839	7: 156,644,527	RNF32	[A/C]		0.7869	0.00159617		0.8	0.00159617		0.989	0.00164219		0.938	0.00164219		0.511	0.00164219		0.757	0.00159617		0.8	0.00159617		0.945	0.00164219		0.938	0.00164219		0.511	0.00164219		ND	ND		ND	ND		ND	ND		ND	ND		0.33	0.00159617
rs189590385	7: 156,654,631	RNF32	[C/G]		0.4609	0.00618516		0.22	0.00618516		0.427	0.00608578		0.336	0.00608578		0.091	0.00608578		0.397	0.00618516		0.2	0.00618516		0.693	0.00608578		0.403	0.00608578		0.112	0.00608578		2e-16	0.00618516		2e-16	0.00608578		2e-16	0.00608578		2e-16	0.00608578		0.82	0.00618516
rs3823617	7: 156,675,865	RNF32	[T/C]		0.3428	0.112929		0.64	0.112929		0.296	0.111862		0.347	0.111862		0.611	0.111862		0.299	0.112929		0.33	0.112929		0.68	0.111862		0.534	0.111862		0.879	0.111862		0.5882	0.112929		0.014	0.111862		0.132	0.111862		0.132	0.111862		0.57	0.112929
rs2302148	7: 156,676,429	RNF32	[A/G]		0.343	0.112929		0.64	0.112929		0.296	0.111862		0.347	0.111862		0.611	0.111862		0.299	0.112929		0.33	0.112929		0.68	0.111862		0.534	0.111862		0.879	0.111862		0.5882	0.112929		0.014	0.111862		0.132	0.111862		0.132	0.111862		0.57	0.112929
rs2302146	7: 156,676,485	RNF32	[T/C]		0.31666	0.479449		0.056	0.479449		0.416	0.480777		0.932	0.480777		0.86	0.480777		0.0773	0.479449		0.11	0.479449		0.657	0.480777		0.832	0.480777		0.602	0.480777		0.8599	0.479449		0.486	0.480777		0.807	0.480777		0.807	0.480777		0.53	0.479449
rs11755724	6: 7,118,757	RREB1	[A/G]		0.818	0.000299282		0.55	0.000299282		0.687	0.000289799		0.654	0.000289799		0.489	0.000289799		0.7774	0.000299282		0.55	0.000299282		0.351	0.000289799		0.654	0.000289799		0.489	0.000289799		ND	ND		ND	ND		ND	ND		ND	ND		0.9	0.000299282
rs4585612	6: 7,152,919	RREB1	[T/C]		0.818	0.000299282		0.55	0.000299282		0.687	0.000289799		0.654	0.000289799		0.489	0.000289799		0.7774	0.000299282		0.55	0.000299282		0.351	0.000289799		0.654	0.000289799		0.489	0.000289799		ND	ND		ND	ND		ND	ND		ND	ND		0.9	0.000299282
rs201588284	6: 7,189,204	RREB1	[A/G]		0.9861	0.00219473		0.49	0.00219473		0.768	0.00222179		0.5406	0.00222179		0.779	0.00222179		0.9521	0.00219473		0.49	0.00219473		0.812	0.00222179		0.5406	0.00222179		0.779	0.00222179		ND	ND		ND	ND		ND	ND		ND	ND		0.32	0.00219473
rs1334576	6: 7,211,585	RREB1	[A/G]		0.19672	0.391261		0.8	0.391261		0.135	0.391229		0.035	0.391229		0.027	0.391229		0.1245	0.391261		0.48	0.391261		0.062	0.391229		0.09	0.391229		0.076	0.391229		0.849	0.391261		0.407	0.391229		0.064	0.391229		0.064	0.391229		0.36	0.391261
rs138181401	6: 7,226,522	RREB1	[A/G]		0.0286	0.000997606		0.41	0.000997606		5.2e-05	0.000965997		0.84	0.000965997		0.807	0.000965997		2e-16	0.000997606		0.41	0.000997606		2e-16	0.000965997		0.84	0.000965997		0.807	0.000965997		ND	ND		ND	ND		ND	ND		ND	ND		0.15	0.000997606
rs143231463	6: 7,226,577	RREB1	[A/G]		2e-16	9.97606e-05		2e-16	9.97606e-05		ND	ND		0.407	9.65997e-05		2e-16	9.65997e-05		2e-16	9.97606e-05		2e-16	9.97606e-05		ND	ND		0.407	9.65997e-05		2e-16	9.65997e-05		ND	ND		ND	ND		ND	ND		ND	ND		4.8e-09	9.98e-05
rs116672033	6: 7,229,741	RREB1	[A/C]		0.917	0.0360136		0.069	0.0360136		0.434	0.0360317		0.594	0.0360317		0.602	0.0360317		0.711	0.0360136		0.043	0.0360136		0.263	0.0360317		0.549	0.0360317		0.557	0.0360317		0.122	0.0360136		0.635	0.0360317		0.716	0.0360317		0.716	0.0360317		0.28	0.0360136
rs139625876	6: 7,230,789	RREB1	[A/G]		0.0256	0.00179605		0.4	0.00179605		0.349	0.00183575		0.6393	0.00183575		0.608	0.00183575		0.08	0.00179605		0.4	0.00179605		0.461	0.00183575		0.6393	0.00183575		0.608	0.00183575		ND	ND		ND	ND		ND	ND		ND	ND		0.99	0.00179605
rs141635364	6: 7,230,882	RREB1	[A/G]		0.37	0.000199521		2e-16	0.000199521		7.2e-15	0.000193199		0.94	0.000193199		0.864	0.000193199		0.19	0.000199521		2e-16	0.000199521		2e-16	0.000193199		0.94	0.000193199		0.864	0.000193199		ND	ND		ND	ND		ND	ND		ND	ND		0.088	0.000199521
rs9379084	6: 7,231,610	RREB1	[A/G]		0.26841	0.251896		0.029	0.251896		0.757	0.252657		0.3337	0.252657		0.546	0.252657		0.0449	0.251896		0.01	0.251896		0.615	0.252657		0.1641	0.252657		0.352	0.252657		0.2534	0.251896		0.571	0.252657		0.713	0.252657		0.713	0.252657		0.25	0.251896
rs2714337	6: 7,240,344	RREB1	[A/T]		0.9619	0.171523		0.0076	0.171523		0.663	0.170821		0.2898	0.170821		0.132	0.170821		0.5155	0.171523		0.0022	0.171523		0.285	0.170821		0.1072	0.170821		0.045	0.170821		0.0789	0.171523		0.617	0.170821		0.278	0.170821		0.278	0.170821		0.82	0.171523
rs34964470	6: 7,246,601	RREB1	[A/G]		0.5574	0.00139665		0.5	0.00139665		0.438	0.00164219		0.84	0.00164219		0.69	0.00164219		0.8662	0.00139665		0.71	0.00139665		0.971	0.00164219		0.685	0.00164219		0.313	0.00164219		3.1e-06	0.00139665		2e-16	0.00164219		0.147	0.00164219		0.147	0.00164219		0.44	0.00139665
rs35742417	6: 7,247,111	RREB1	[A/C]		0.2873	0.0152634		0.93	0.0152634		0.456	0.0152628		0.97	0.0152628		0.432	0.0152628		0.3949	0.0152634		0.82	0.0152634		0.402	0.0152628		0.958	0.0152628		0.503	0.0152628		0.003	0.0152634		2e-16	0.0152628		7e-13	0.0152628		7e-13	0.0152628		0.41	0.0152634
rs9491696	6: 127,131,494	RSPO3	[C/G]		0.60673	0.496209		0.11	0.496209		0.538	0.496136		0.0977	0.496136		0.095	0.496136		0.7111	0.496209		0.14	0.496209		0.524	0.496136		0.0508	0.496136		0.094	0.496136		0.591	0.496209		0.634	0.496136		0.295	0.496136		0.295	0.496136		0.91	0.496209
rs2745353	6: 127,131,790	RSPO3	[T/C]		0.16	0.419075		0.013	0.419075		0.34467	0.416		0.07	0.416		0.4	0.416		0.32	0.419075		0.196	0.419075		0.8443	0.416		0.21	0.416		0.92	0.416		0.087	0.419075		0.0788	0.416		0.11	0.416		0.11	0.416		0.2271	0.419075
rs1892172	6: 127,155,371	RSPO3	[A/G]		0.85361	0.484836		0.19	0.484836		0.308	0.485413		0.098	0.485413		0.088	0.485413		0.6554	0.484836		0.23	0.484836		0.2	0.485413		0.1626	0.485413		0.122	0.485413		0.8602	0.484836		0.629	0.485413		0.215	0.485413		0.215	0.485413		0.97	0.484836
rs1936808	6: 127,156,296	RSPO3	[T/C]		0.8497	0.0673384		0.4	0.0673384		0.055	0.0688756		0.0382	0.0688756		0.618	0.0688756		0.781	0.0673384		0.61	0.0673384		0.091	0.0688756		0.0589	0.0688756		0.747	0.0688756		0.4731	0.0673384		0.979	0.0688756		0.384	0.0688756		0.384	0.0688756		0.34	0.0673384
rs6672843	1: 243,316,789	SDCCAG8	[A/G]		0.8021	9.97606e-05		0.35	9.97606e-05		2e-16	0.000193199		0.1703	0.000193199		0.236	0.000193199		0.7998	9.97606e-05		0.35	9.97606e-05		2e-16	0.000193199		0.1703	0.000193199		0.236	0.000193199		ND	ND		ND	ND		ND	ND		ND	ND		0.51	9.98e-05
rs118064970	1: 243,344,267	SDCCAG8	[A/G]		0.6252	0.00129689		0.95	0.00129689		0.52	0.0015456		0.832	0.0015456		0.864	0.0015456		0.6609	0.00129689		0.95	0.00129689		0.373	0.0015456		0.832	0.0015456		0.864	0.0015456		ND	ND		ND	ND		ND	ND		ND	ND		0.41	0.00129689
rs190941099	1: 243,344,281	SDCCAG8	[T/C]		0.8844	0.00119737		0.61	0.00119737		0.2	0.00115942		0.396	0.00115942		0.235	0.00115942		0.9441	0.00119737		0.61	0.00119737		0.113	0.00115942		0.396	0.00115942		0.235	0.00115942		ND	ND		ND	ND		ND	ND		ND	ND		0.74	0.00119737
rs146543428	3: 52,905,194	SFMBT1	[T/C]		0.8021	0.00768156		0.92	0.00768156		0.64	0.00763138		0.995	0.00763138		0.545	0.00763138		0.7274	0.00768156		0.99	0.00768156		0.828	0.00763138		0.859	0.00763138		0.422	0.00763138		2e-16	0.00768156		2e-16	0.00763138		2e-16	0.00763138		2e-16	0.00763138		0.59	0.00768156
rs186459505	3: 52,907,083	SFMBT1	[A/G]		2e-16	0.000199561		2e-16	0.000199561		2e-16	0.000193237		2e-16	0.000193237		2e-16	0.000193237		2e-16	0.000199561		2e-16	0.000199561		2e-16	0.000193237		2e-16	0.000193237		2e-16	0.000193237		ND	ND		ND	ND		ND	ND		ND	ND		0.024	0.000199561
rs9992101	4: 76,439,278	SHROOM3	[A/G]		0.016	0.0902833		0.071	0.0902833		0.71	0.0880023		0.151	0.0880023		0.038	0.0880023		0.0298	0.0902833		0.087	0.0902833		0.685	0.0880023		0.061	0.0880023		0.012	0.0880023		0.186	0.0902833		0.548	0.0880023		0.291	0.0880023		0.291	0.0880023		0.044	0.0902833
rs17319721	4: 76,447,694	SHROOM3	[A/G]		0.0046	0.0788266		0.078	0.0788266		0.624	0.0762319		0.351	0.0762319		0.088	0.0762319		0.0067	0.0788266		0.072	0.0788266		0.726	0.0762319		0.225	0.0762319		0.057	0.0762319		0.392	0.0788266		0.839	0.0762319		0.646	0.0762319		0.646	0.0762319		0.019	0.0788266
rs13146355	4: 76,490,987	SHROOM3	[A/G]		0.4216	0.220371		0.089	0.220371		0.271	0.216577		0.036	0.216577		0.0066	0.216577		0.4035	0.220371		0.12	0.220371		0.264	0.216577		0.042	0.216577		0.012	0.216577		0.6713	0.220371		0.384	0.216577		0.085	0.216577		0.085	0.216577		0.52	0.220371
rs13106227	4: 76,497,528	SHROOM3	[A/G]		0.72859	0.481134		0.31	0.481134		0.17	0.485502		0.2691	0.485502		0.052	0.485502		0.5598	0.481134		0.43	0.481134		0.25	0.485502		0.159	0.485502		0.022	0.485502		0.2083	0.481134		0.278	0.485502		0.358	0.485502		0.358	0.485502		0.18	0.481134
rs4859683	4: 76,497,920	SHROOM3	[T/C]		0.7064	0.484038		0.3	0.484038		0.19	0.488215		0.2714	0.488215		0.053	0.488215		0.5241	0.484038		0.45	0.484038		0.273	0.488215		0.1547	0.488215		0.024	0.488215		0.1743	0.484038		0.309	0.488215		0.349	0.488215		0.349	0.488215		0.15	0.484038
rs1986734	4: 76,499,631	SHROOM3	[T/C]		0.7841	0.484637		0.73	0.484637		0.527	0.481453		0.942	0.481453		0.311	0.481453		0.7285	0.484637		0.93	0.484637		0.986	0.481453		0.408	0.481453		0.979	0.481453		0.7702	0.484637		0.322	0.481453		0.088	0.481453		0.088	0.481453		0.46	0.484637
rs148172770	4: 76,730,805	SHROOM3	[T/C]		0.1467	0.000299282		0.022	0.000299282		0.051	0.000289799		8.7e-05	0.000289799		2.5e-13	0.000289799		2e-16	0.000299282		0.022	0.000299282		2e-16	0.000289799		8.7e-05	0.000289799		2.5e-13	0.000289799		ND	ND		ND	ND		ND	ND		ND	ND		0.14	0.000299282
rs344140	4: 76,739,009	SHROOM3	[C/G]		0.953	0.467378		0.7	0.467378		0.016	0.469571		0.1553	0.469571		0.057	0.469571		0.209	0.467378		0.51	0.467378		0.06	0.469571		0.239	0.469571		0.151	0.469571		0.2238	0.467378		0.0045	0.469571		0.09	0.469571		0.09	0.469571		0.83	0.467378
rs344141	4: 76,739,578	SHROOM3	[C/G]		0.49044	0.25419		0.9	0.25419		0.16	0.257245		0.7115	0.257245		0.73	0.257245		0.0701	0.25419		0.38	0.25419		0.12	0.257245		0.5885	0.257245		0.776	0.257245		0.087	0.25419		0.282	0.257245		0.768	0.257245		0.768	0.257245		0.55	0.25419
rs139081879	4: 76,740,293	SHROOM3	[A/G]		0.0765	0.00967678		0.014	0.00967678		0.195	0.00888717		0.304	0.00888717		0.711	0.00888717		0.1482	0.00967678		0.018	0.00967678		0.04	0.00888717		0.277	0.00888717		0.623	0.00888717		2e-16	0.00967678		2e-16	0.00888717		0.552	0.00888717		0.552	0.00888717		0.24	0.00967678
rs71607374	4: 76,741,333	SHROOM3	[T/G]		0.629	0.00857941		0.54	0.00857941		0.24	0.00888717		0.175	0.00888717		0.215	0.00888717		0.423	0.00857941		0.55	0.00857941		0.197	0.00888717		0.186	0.00888717		0.215	0.00888717		2e-16	0.00857941		ND	ND		0.45	0.00888717		0.45	0.00888717		0.69	0.00857941
rs181194611	4: 76,741,904	SHROOM3	[T/C]		0.6609	0.00179569		0.5	0.00179569		0.017	0.00193199		0.226	0.00193199		0.193	0.00193199		0.6446	0.00179569		0.5	0.00179569		0.262	0.00193199		0.226	0.00193199		0.193	0.00193199		ND	ND		ND	ND		ND	ND		ND	ND		0.42	0.00179569
rs141646361	4: 76,755,002	SHROOM3	[A/G]		ND	ND		ND	ND		ND	ND		ND	ND		ND	ND		ND	ND		ND	ND		ND	ND		ND	ND		ND	ND		ND	ND		ND	ND		ND	ND		ND	ND		2e-16	9.98e-05
rs139635179	4: 76,756,465	SHROOM3	[A/G]		0.1631	0.0108761		0.0044	0.0108761		0.389	0.0116908		0.198	0.0116908		0.047	0.0116908		0.1335	0.0108761		0.0044	0.0108761		0.2	0.0116908		0.198	0.0116908		0.047	0.0116908		ND	ND		ND	ND		ND	ND		ND	ND		0.031	0.0108761
rs705493	19: 37,947,865	SIPA1L3	[A/G]		0.0153	0.239824		0.012	0.239824		0.822	0.238311		0.94	0.238311		0.641	0.238311		0.0793	0.239824		0.045	0.239824		0.84	0.238311		0.9962	0.238311		0.735	0.238311		0.018	0.239824		0.186	0.238311		0.615	0.238311		0.615	0.238311		0.1	0.239824
rs200906914	19: 38,081,957	SIPA1L3	[T/C]		0.1166	0.007083		0.32	0.007083		0.768	0.00685858		0.699	0.00685858		0.899	0.00685858		0.1694	0.007083		0.34	0.007083		0.73	0.00685858		0.531	0.00685858		0.711	0.00685858		2e-16	0.007083		2e-16	0.00685858		2e-16	0.00685858		2e-16	0.00685858		0.17	0.007083
rs139525246	19: 38,082,810	SIPA1L3	[T/C]		0.4981	0.0139665		0.057	0.0139665		0.539	0.0136206		0.924	0.0136206		0.753	0.0136206		0.3597	0.0139665		0.037	0.0139665		0.487	0.0136206		0.975	0.0136206		0.641	0.0136206		2.7e-07	0.0139665		2e-16	0.0136206		0.0019	0.0136206		0.0019	0.0136206		0.79	0.0139665
rs138402310	19: 38,088,810	SIPA1L3	[A/G]		0.1106	0.000199521		0.41	0.000199521		0.101	0.000386399		0.0024	0.000386399		0.0039	0.000386399		0.0561	0.000199521		0.41	0.000199521		2e-16	0.000386399		0.0024	0.000386399		0.0039	0.000386399		ND	ND		ND	ND		ND	ND		ND	ND		0.014	0.000199521
rs139605109	19: 38,100,119	SIPA1L3	[T/C]		0.54	0.000598563		0.18	0.000598563		0.094	0.000579598		0.659	0.000579598		0.701	0.000579598		0.529	0.000598563		0.18	0.000598563		0.079	0.000579598		0.659	0.000579598		0.701	0.000579598		ND	ND		ND	ND		ND	ND		ND	ND		0.44	0.000598563
rs201178535	19: 38,101,163	SIPA1L3	[T/C]		2e-16	0.000199521		5.3e-07	0.000199521		0.00022	0.000193199		2e-16	0.000193199		1e-05	0.000193199		2e-16	0.000199521		5.3e-07	0.000199521		2e-16	0.000193199		2e-16	0.000193199		1e-05	0.000193199		ND	ND		ND	ND		ND	ND		ND	ND		2e-16	0.000199521
rs142085340	19: 38,106,538	SIPA1L3	[T/C]		2e-16	9.97606e-05		2e-16	9.97606e-05		2e-16	9.65997e-05		2e-16	9.65997e-05		2e-16	9.65997e-05		2e-16	9.97606e-05		2e-16	9.97606e-05		2e-16	9.65997e-05		2e-16	9.65997e-05		2e-16	9.65997e-05		ND	ND		ND	ND		ND	ND		ND	ND		2e-16	9.98e-05
rs7253312	19: 38,131,483	SIPA1L3	[A/G]		0.53455	0.377893		0.19	0.377893		0.412	0.376256		0.4537	0.376256		0.31	0.376256		0.6088	0.377893		0.077	0.377893		0.086	0.376256		0.4117	0.376256		0.367	0.376256		0.6344	0.377893		0.725	0.376256		0.458	0.376256		0.458	0.376256		0.55	0.377893
rs200166953	19: 38,141,216	SIPA1L3	[T/C]		0.6023	0.00369114		0.27	0.00369114		0.983	0.00347759		0.636	0.00347759		0.797	0.00347759		0.6181	0.00369114		0.27	0.00369114		0.94	0.00347759		0.636	0.00347759		0.797	0.00347759		ND	ND		ND	ND		ND	ND		ND	ND		0.18	0.00369114
rs115276476	19: 38,141,270	SIPA1L3	[T/G]		1.1e-13	9.97606e-05		2e-16	9.97606e-05		2e-16	9.65997e-05		0.849	9.65997e-05		1.6e-08	9.65997e-05		2e-16	9.97606e-05		2e-16	9.97606e-05		2e-16	9.65997e-05		0.849	9.65997e-05		1.6e-08	9.65997e-05		ND	ND		ND	ND		ND	ND		ND	ND		0.042	9.98e-05
rs61729129	19: 38,162,322	SIPA1L3	[T/C]		ND	ND		ND	ND		ND	ND		ND	ND		ND	ND		ND	ND		ND	ND		ND	ND		ND	ND		ND	ND		ND	ND		ND	ND		ND	ND		ND	ND		0.021	9.98e-05
rs2304133	19: 38,164,809	SIPA1L3	[A/G]		0.1913	0.0126696		0.98	0.0126696		0.39	0.012558		0.265	0.012558		0.651	0.012558		0.2303	0.0126696		0.98	0.0126696		0.528	0.012558		0.265	0.012558		0.651	0.012558		ND	ND		ND	ND		ND	ND		ND	ND		0.77	0.0126696
rs3745945	19: 38,182,658	SIPA1L3	[G/C]		0.8862	0.0235435		0.65	0.0235435		0.088	0.0235703		0.473	0.0235703		0.144	0.0235703		0.7973	0.0235435		0.92	0.0235435		0.058	0.0235703		0.559	0.0235703		0.192	0.0235703		2e-16	0.0235435		2e-16	0.0235703		0.012	0.0235703		0.012	0.0235703		0.55	0.0235435
rs150063338	19: 38,192,306	SIPA1L3	[T/C]		0.0894	0.00977654		0.46	0.00977654		0.581	0.00908037		0.391	0.00908037		0.778	0.00908037		0.1082	0.00977654		0.46	0.00977654		0.664	0.00908037		0.391	0.00908037		0.778	0.00908037		ND	ND		ND	ND		ND	ND		ND	ND		0.11	0.00977654
rs199844337	19: 38,193,738	SIPA1L3	[A/G]		0.4326	0.000498803		0.48	0.000498803		0.445	0.000386399		0.6731	0.000386399		0.409	0.000386399		0.3205	0.000498803		0.48	0.000498803		0.727	0.000386399		0.6731	0.000386399		0.409	0.000386399		ND	ND		ND	ND		ND	ND		ND	ND		0.89	0.000498803
rs3772173	3: 170,360,444	SKIL	[T/C]		0.0584	0.127494		0.25	0.127494		0.112	0.126932		0.066	0.126932		0.077	0.126932		0.0436	0.127494		0.35	0.127494		0.097	0.126932		0.084	0.126932		0.072	0.126932		0.9576	0.127494		0.914	0.126932		0.705	0.126932		0.705	0.126932		0.028	0.127494
rs9952980	18: 45,308,832	SLC14A2	[T/C]		0.7942	0.318336		0.98	0.318336		0.265	0.316654		0.087	0.316654		0.376	0.316654		0.6176	0.318336		0.83	0.318336		0.371	0.316654		0.348	0.316654		0.538	0.316654		0.7317	0.318336		0.353	0.316654		0.362	0.316654		0.362	0.316654		0.42	0.318336
rs2243803	18: 45,376,707	SLC14A2	[T/A]		0.9793	0.189046		0.4	0.189046		0.922	0.190012		0.73	0.190012		0.52	0.190012		0.8201	0.189046		0.69	0.189046		0.808	0.190012		0.2582	0.190012		0.123	0.190012		0.5768	0.189046		0.365	0.190012		0.071	0.190012		0.071	0.190012		0.37	0.189046
rs1484873	18: 45,627,020	SLC14A2	[A/G]		0.8632	0.186752		0.8	0.186752		0.688	0.186824		0.849	0.186824		0.866	0.186824		0.7002	0.186752		0.96	0.186752		0.633	0.186824		0.603	0.186824		0.729	0.186824		0.563	0.186752		0.513	0.186824		0.74	0.186824		0.74	0.186824		0.94	0.186752
rs4890568	18: 45,651,657	SLC14A2	[A/G]		0.8062	0.242119		0.33	0.242119		0.313	0.242755		0.0764	0.242755		0.044	0.242755		0.8648	0.242119		0.61	0.242119		0.423	0.242755		0.1815	0.242755		0.121	0.242755		0.648	0.242119		0.141	0.242755		0.052	0.242755		0.052	0.242755		0.56	0.242119
rs9960464	18: 45,666,191	SLC14A2	[A/G]		0.7004	0.360734		0.87	0.360734		0.741	0.361669		0.5715	0.361669		0.69	0.361669		0.5779	0.360734		0.47	0.360734		0.485	0.361669		0.85	0.361669		0.773	0.361669		0.9419	0.360734		0.157	0.361669		0.233	0.361669		0.233	0.361669		0.95	0.360734
rs1123617	18: 45,672,918	SLC14A2	[A/G]		0.2934	0.230048		0.58	0.230048		0.106	0.229328		0.0471	0.229328		0.114	0.229328		0.2751	0.230048		0.48	0.230048		0.038	0.229328		0.0617	0.229328		0.132	0.229328		0.4226	0.230048		0.306	0.229328		0.365	0.229328		0.365	0.229328		0.85	0.230048
rs2242206	10: 59,654,253	SLC16A9	[T/G]		0.98765	0.440144		0.83	0.440144		0.53	0.439722		0.921	0.439722		0.805	0.439722		0.2251	0.440144		0.13	0.440144		0.011	0.439722		0.2412	0.439722		0.298	0.439722		0.1483	0.440144		0.226	0.439722		0.092	0.439722		0.092	0.439722		0.72	0.440144
rs17300741	11: 64,563,990	SLC22A11	[A/G]		0.7486	0.040403		0.047	0.040403		0.981	0.0404753		0.898	0.0404753		0.763	0.0404753		0.9712	0.040403		0.071	0.040403		0.821	0.0404753		0.9521	0.0404753		0.66	0.0404753		0.0759	0.040403		0.042	0.0404753		0.462	0.0404753		0.462	0.0404753		0.71	0.040403
rs147522958	11: 64,564,318	SLC22A11	[A/G]		0.2645	0.00309258		0.099	0.00309258		0.476	0.00328439		0.684	0.00328439		0.345	0.00328439		0.2468	0.00309258		0.099	0.00309258		0.535	0.00328439		0.684	0.00328439		0.345	0.00328439		ND	ND		ND	ND		ND	ND		ND	ND		0.23	0.00309258
rs2078267	11: 64,566,642	SLC22A11	[T/C]		0.2292	0.0101756		0.41	0.0101756		0.422	0.0100464		0.486	0.0100464		0.538	0.0100464		0.2447	0.0101756		0.41	0.0101756		0.443	0.0100464		0.486	0.0100464		0.538	0.0100464		ND	ND		ND	ND		ND	ND		ND	ND		0.19	0.0101756
rs149722479	11: 64,592,788	SLC22A12	[A/G]		2e-16	0.000897845		1.6e-14	0.000897845		0.52	0.000676198		0.251	0.000676198		0.226	0.000676198		2e-16	0.000897845		1.6e-14	0.000897845		0.229	0.000676198		0.251	0.000676198		0.226	0.000676198		ND	ND		ND	ND		ND	ND		ND	ND		2e-16	0.000897845
rs201136391	11: 64,593,652	SLC22A12	[A/G]		0.9319	0.00139665		0.074	0.00139665		0.974	0.0012558		0.444	0.0012558		0.734	0.0012558		0.9225	0.00139665		0.074	0.00139665		0.899	0.0012558		0.444	0.0012558		0.734	0.0012558		ND	ND		ND	ND		ND	ND		ND	ND		0.088	0.00139665
rs121907892	11: 64,593,747	SLC22A12	[A/G]		2e-16	0.0289306		2e-16	0.0289306		0.13	0.0252125		0.1269	0.0252125		0.368	0.0252125		2e-16	0.0289306		2e-16	0.0289306		0.259	0.0252125		0.1414	0.0252125		0.389	0.0252125		2e-16	0.0289306		ND	ND		2e-16	0.0252125		2e-16	0.0252125		2e-16	0.0289306
rs11737685	4: 9,901,497	SLC2A9	[A/G]		0.6903	0.432662		0.031	0.432662		0.678	0.432187		0.454	0.432187		0.392	0.432187		0.5663	0.432662		0.084	0.432662		0.205	0.432187		0.649	0.432187		0.381	0.432187		0.8832	0.432662		0.723	0.432187		0.615	0.432187		0.615	0.432187		0.45	0.432662
rs2280205	4: 9,908,299	SLC2A9	[A/G]		0.1242	0.333799		0.022	0.333799		0.44	0.332206		0.362	0.332206		0.12	0.332206		0.2672	0.333799		0.042	0.333799		0.202	0.332206		0.256	0.332206		0.059	0.332206		0.207	0.333799		0.819	0.332206		0.737	0.332206		0.737	0.332206		0.11	0.333799
rs3733591	4: 9,920,506	SLC2A9	[T/C]		1.9e-05	0.278931		1.3e-11	0.278931		0.707	0.284679		0.446	0.284679		0.344	0.284679		0.00059	0.278931		5.5e-09	0.278931		0.69	0.284679		0.356	0.284679		0.316	0.284679		7.9e-05	0.278931		0.798	0.284679		0.685	0.284679		0.685	0.284679		0.00084	0.278931
rs16890979	4: 9,920,543	SLC2A9	[T/C]		0.0208	0.00778133		0.0005	0.00778133		0.144	0.00734158		0.189	0.00734158		0.047	0.00734158		0.0501	0.00778133		0.00089	0.00778133		0.036	0.00734158		0.168	0.00734158		0.037	0.00734158		2e-16	0.00778133		2e-16	0.00734158		2e-16	0.00734158		2e-16	0.00734158		0.078	0.00778133
rs734553	4: 9,921,380	SLC2A9	[T/G]		0.0206	0.00788108		0.00085	0.00788108		0.144	0.00743818		0.179	0.00743818		0.041	0.00743818		0.0497	0.00788108		0.0015	0.00788108		0.036	0.00743818		0.159	0.00743818		0.032	0.00743818		2e-16	0.00788108		2e-16	0.00743818		2e-16	0.00743818		2e-16	0.00743818		0.077	0.00788108
rs13129697	4: 9,925,343	SLC2A9	[T/G]		0.00042	0.481844		1.6e-10	0.481844		0.734	0.477106		0.347	0.477106		0.21	0.477106		0.00013	0.481844		6.5e-09	0.481844		0.887	0.477106		0.247	0.477106		0.058	0.477106		0.073	0.481844		0.621	0.477106		0.905	0.477106		0.905	0.477106		0.0011	0.481844
rs6855911	4: 9,934,286	SLC2A9	[A/G]		0.0208	0.00778133		0.0005	0.00778133		0.144	0.00734158		0.189	0.00734158		0.047	0.00734158		0.0501	0.00778133		0.00089	0.00778133		0.036	0.00734158		0.168	0.00734158		0.037	0.00734158		2e-16	0.00778133		2e-16	0.00734158		2e-16	0.00734158		2e-16	0.00734158		0.078	0.00778133
rs149454410	4: 9,942,000	SLC2A9	[T/C]		2e-16	9.97606e-05		2e-16	9.97606e-05		2e-16	9.65997e-05		2e-16	9.65997e-05		2e-16	9.65997e-05		2e-16	9.97606e-05		2e-16	9.97606e-05		2e-16	9.65997e-05		2e-16	9.65997e-05		2e-16	9.65997e-05		ND	ND		ND	ND		ND	ND		ND	ND		2e-16	9.98e-05
rs7442295	4: 9,964,756	SLC2A9	[A/G]		0.0101	0.00828013		0.00058	0.00828013		0.228	0.00772797		0.519	0.00772797		0.18	0.00772797		0.0308	0.00828013		0.001	0.00828013		0.109	0.00772797		0.486	0.00772797		0.158	0.00772797		2e-16	0.00828013		2e-16	0.00772797		2e-16	0.00772797		2e-16	0.00772797		0.04	0.00828013
rs3775948	4: 9,993,558	SLC2A9	[G/C]		2e-07	0.434557		2e-16	0.434557		0.938	0.426005		0.17	0.426005		0.162	0.426005		2e-05	0.434557		1.2e-11	0.434557		0.906	0.426005		0.184	0.426005		0.11	0.426005		8.4e-05	0.434557		0.985	0.426005		0.536	0.426005		0.536	0.426005		4.3e-07	0.434557
rs6820230	4: 10,025,918	SLC2A9	[T/C]		0.0461	0.0484836		0.037	0.0484836		0.49	0.049459		0.293	0.049459		0.104	0.049459		0.0595	0.0484836		0.068	0.0484836		0.441	0.049459		0.263	0.049459		0.087	0.049459		0.0197	0.0484836		0.167	0.049459		0.955	0.049459		0.955	0.049459		0.17	0.0484836
rs638333	5: 73,123,440	TMEM171	[T/C]		0.8377	0.0989625		0.93	0.0989625		0.806	0.0988215		0.823	0.0988215		0.864	0.0988215		0.9494	0.0989625		0.88	0.0989625		0.439	0.0988215		0.7497	0.0988215		0.756	0.0988215		0.7123	0.0989625		0.368	0.0988215		0.626	0.0988215		0.626	0.0988215		0.54	0.0989625
rs149174030	5: 73,123,575	TMEM171	[A/G]		0.388	0.00109737		0.51	0.00109737		0.825	0.0011592		0.4133	0.0011592		0.146	0.0011592		0.418	0.00109737		0.51	0.00109737		0.657	0.0011592		0.4133	0.0011592		0.146	0.0011592		ND	ND		ND	ND		ND	ND		ND	ND		0.85	0.00109737
rs151305324	5: 73,123,606	TMEM171	[A/G]		2e-16	9.97606e-05		2e-16	9.97606e-05		ND	ND		9.8e-11	9.65997e-05		5.9e-05	9.65997e-05		2e-16	9.97606e-05		2e-16	9.97606e-05		ND	ND		9.8e-11	9.65997e-05		5.9e-05	9.65997e-05		ND	ND		ND	ND		ND	ND		ND	ND		2e-16	9.98e-05
rs637450	5: 73,123,629	TMEM171	[C/G]		0.269	0.467079		0.23	0.467079		0.988	0.463968		0.7874	0.463968		0.271	0.463968		0.506	0.467079		0.26	0.467079		0.992	0.463968		0.7	0.463968		0.68	0.463968		0.336	0.467079		0.756	0.463968		0.157	0.463968		0.157	0.463968		0.12	0.467079
rs636926	5: 73,123,790	TMEM171	[A/C]		0.246	0.467378		0.21	0.467378		0.963	0.464162		0.7501	0.464162		0.251	0.464162		0.4636	0.467378		0.23	0.467378		0.863	0.464162		0.78	0.464162		0.613	0.464162		0.324	0.467378		0.773	0.464162		0.164	0.464162		0.164	0.464162		0.099	0.467378
rs139450863	5: 73,123,795	TMEM171	[T/C]		0.7026	0.000498902		0.37	0.000498902		0.11	0.000386473		0.4316	0.000386473		0.828	0.000386473		0.685	0.000498902		0.37	0.000498902		0.065	0.000386473		0.4316	0.000386473		0.828	0.000386473		ND	ND		ND	ND		ND	ND		ND	ND		0.73	0.000498902
rs7315917	12: 3,141,631	TSPAN9	[T/C]		0.08859	0.298543		0.43	0.298543		0.071	0.298783		0.5104	0.298783		0.37	0.298783		0.2766	0.298543		0.84	0.298543		0.034	0.298783		0.497	0.298783		0.278	0.298783		0.049	0.298543		0.371	0.298783		0.878	0.298783		0.878	0.298783		0.21	0.298543
rs200001388	12: 3,201,245	TSPAN9	[A/T]		0.7393	0.00259429		0.38	0.00259429		0.771	0.00231839		0.712	0.00231839		0.899	0.00231839		0.6617	0.00259429		0.38	0.00259429		0.567	0.00231839		0.712	0.00231839		0.899	0.00231839		ND	ND		ND	ND		ND	ND		ND	ND		0.92	0.00259429
rs200243091	12: 3,281,301	TSPAN9	[A/G]		0.4487	0.00209623		0.96	0.00209623		0.219	0.00202899		0.343	0.00202899		0.664	0.00202899		0.4835	0.00209623		0.96	0.00209623		0.351	0.00202899		0.343	0.00202899		0.664	0.00202899		ND	ND		ND	ND		ND	ND		ND	ND		0.25	0.00209623
rs1394125	15: 75,866,642	UBE2Q2	[A/G]		0.01854	0.0746209		0.038	0.0746209		0.326	0.0772798		0.868	0.0772798		0.6	0.0772798		0.0194	0.0746209		0.023	0.0746209		0.633	0.0772798		0.8019	0.0772798		0.54	0.0772798		0.2236	0.0746209		0.709	0.0772798		0.856	0.0772798		0.856	0.0772798		0.016	0.0746209
rs188709583	16: 20,337,383	UMOD	[T/C]		0.0136	9.97606e-05		2e-16	9.97606e-05		ND	ND		2e-16	9.65997e-05		2e-16	9.65997e-05		2e-16	9.97606e-05		2e-16	9.97606e-05		ND	ND		2e-16	9.65997e-05		2e-16	9.65997e-05		ND	ND		ND	ND		ND	ND		ND	ND		2e-16	9.98e-05
rs143583842	16: 20,341,262	UMOD	[A/G]		2e-16	0.000199521		2e-16	0.000199521		ND	ND		2e-16	0.000193199		2e-16	0.000193199		2e-16	0.000199521		2e-16	0.000199521		ND	ND		2e-16	0.000193199		2e-16	0.000193199		ND	ND		ND	ND		ND	ND		ND	ND		2e-16	0.000199521
rs201761378	16: 20,341,292	UMOD	[T/C]		0.371	0.000898024		0.14	0.000898024		2e-16	0.000869397		0.6112	0.000869397		0.849	0.000869397		0.197	0.000898024		0.14	0.000898024		2e-16	0.000869397		0.6112	0.000869397		0.849	0.000869397		ND	ND		ND	ND		ND	ND		ND	ND		1.1e-05	0.000898024
rs139607138	16: 20,341,293	UMOD	[A/G]		2e-16	0.000199521		2e-16	0.000199521		2e-16	0.000193199		0.733	0.000193199		0.77	0.000193199		2e-16	0.000199521		2e-16	0.000199521		2e-16	0.000193199		0.733	0.000193199		0.77	0.000193199		ND	ND		ND	ND		ND	ND		ND	ND		2e-16	0.000199521
rs200414962	16: 20,346,155	UMOD	[A/G]		0.9244	0.000698324		0.36	0.000698324		0.943	0.000676198		0.7822	0.000676198		0.987	0.000676198		0.8334	0.000698324		0.36	0.000698324		0.676	0.000676198		0.7822	0.000676198		0.987	0.000676198		ND	ND		ND	ND		ND	ND		ND	ND		0.64	0.000698324
rs199835347	16: 20,348,876	UMOD	[T/C]		0.0964	0.000798403		0.34	0.000798403		0.447	0.000773246		0.9896	0.000773246		0.778	0.000773246		0.211	0.000798403		0.34	0.000798403		0.212	0.000773246		0.9896	0.000773246		0.778	0.000773246		ND	ND		ND	ND		ND	ND		ND	ND		0.29	0.000798403
rs138551969	6: 43,780,749	VEGFA	[A/G]		2e-16	9.97606e-05		2e-16	9.97606e-05		ND	ND		2e-16	0.000193199		2e-16	0.000193199		2e-16	9.97606e-05		2e-16	9.97606e-05		ND	ND		2e-16	0.000193199		2e-16	0.000193199		ND	ND		ND	ND		ND	ND		ND	ND		0.018	9.98e-05
rs185218985	6: 43,780,808	VEGFA	[A/G]		0.149	0.00618516		0.76	0.00618516		0.498	0.00627898		0.727	0.00627898		0.972	0.00627898		0.139	0.00618516		0.76	0.00618516		0.417	0.00627898		0.727	0.00627898		0.972	0.00627898		ND	ND		ND	ND		ND	ND		ND	ND		0.13	0.00618516
rs188590145	15: 53,609,523	WDR72	[T/C]		0.12	0.0177574		0.2	0.0177574		0.8	0.0185471		0.925	0.0185471		0.58	0.0185471		0.0845	0.0177574		0.2	0.0177574		0.995	0.0185471		0.983	0.0185471		0.636	0.0185471		2e-16	0.0177574		2e-16	0.0185471		2e-16	0.0185471		2e-16	0.0185471		0.23	0.0177574
rs17730281	15: 53,615,751	WDR72	[A/G]		0.487	0.417199		0.87	0.417199		0.02	0.418566		0.04672	0.418566		0.092	0.418566		0.794	0.417199		0.78	0.417199		0.207	0.418566		0.064	0.418566		0.092	0.418566		0.4409	0.417199		0.02	0.418566		0.326	0.418566		0.326	0.418566		0.12	0.417199
rs10518733	15: 53,648,110	WDR72	[A/C]		0.704	0.415403		0.92	0.415403		0.015	0.4176		0.04609	0.4176		0.074	0.4176		0.9719	0.415403		0.66	0.415403		0.211	0.4176		0.062	0.4176		0.081	0.4176		0.5625	0.415403		0.012	0.4176		0.272	0.4176		0.272	0.4176		0.22	0.415403
rs491567	15: 53,654,396	WDR72	[A/C]		0.7598	0.487929		0.98	0.487929		0.018	0.49063		0.0011	0.49063		0.0036	0.49063		0.8864	0.487929		0.93	0.487929		0.174	0.49063		0.018	0.49063		0.052	0.49063		0.7295	0.487929		0.019	0.49063		0.0041	0.49063		0.0041	0.49063		0.27	0.487929
rs6416452	15: 53,702,296	WDR72	[A/G]		0.2671	0.273943		0.56	0.273943		0.731	0.274247		0.907	0.274247		0.847	0.274247		0.165	0.273943		0.66	0.273943		0.793	0.274247		0.952	0.274247		0.832	0.274247		0.9864	0.273943		0.941	0.274247		0.952	0.274247		0.952	0.274247		0.92	0.273943
rs35258188	15: 53,705,141	WDR72	[T/G]		2e-16	9.97606e-05		2e-16	9.97606e-05		ND	ND		2e-16	9.65997e-05		2e-16	9.65997e-05		2e-16	9.97606e-05		2e-16	9.97606e-05		ND	ND		2e-16	9.65997e-05		2e-16	9.65997e-05		ND	ND		ND	ND		ND	ND		ND	ND		2e-16	9.98e-05
rs551225	15: 53,710,894	WDR72	[A/G]		0.217	0.278166		0.69	0.278166		0.631	0.277993		0.7886	0.277993		0.786	0.277993		0.155	0.278166		0.77	0.278166		0.531	0.277993		0.6046	0.277993		0.557	0.277993		0.8749	0.278166		0.555	0.277993		0.649	0.277993		0.649	0.277993		0.97	0.278166
rs140373011	15: 53,715,344	WDR72	[T/C]		0.6416	0.00289306		0.96	0.00289306		0.497	0.00289799		0.268	0.00289799		0.122	0.00289799		0.6517	0.00289306		0.96	0.00289306		0.376	0.00289799		0.268	0.00289799		0.122	0.00289799		ND	ND		ND	ND		ND	ND		ND	ND		0.43	0.00289306
rs690346	15: 53,716,648	WDR72	[T/C]		0.0253	0.000199561		0.29	0.000199561		2e-16	0.000193237		0.0501	0.000193237		0.111	0.000193237		2e-16	0.000199561		0.29	0.000199561		2e-16	0.000193237		0.0501	0.000193237		0.111	0.000193237		ND	ND		ND	ND		ND	ND		ND	ND		2.5e-05	0.000199561
rs1966951	15: 53,726,563	WDR72	[A/C]		0.9756	0.493407		0.7	0.493407		0.37	0.492455		0.053	0.492455		0.03	0.492455		0.2299	0.493407		0.14	0.493407		0.346	0.492455		0.036	0.492455		0.027	0.492455		0.202	0.493407		0.82	0.492455		0.193	0.492455		0.193	0.492455		0.74	0.493407
rs199592697	3: 13,854,632	WNT7A	[T/C]		2e-16	9.97606e-05		2e-16	9.97606e-05		ND	ND		3.1e-13	9.65997e-05		2e-16	9.65997e-05		2e-16	9.97606e-05		2e-16	9.97606e-05		ND	ND		3.1e-13	9.65997e-05		2e-16	9.65997e-05		ND	ND		ND	ND		ND	ND		ND	ND		2e-16	9.98e-05
a location in NCBI build GRCh38. P-values of <3.39×10-7 were considered statistificant and are shown in bold. MAF, minor allele frequency. CKD, chronic kidney disease. eGFR, estimated glomerular filtration rate. Crea, creatinine. UA, uric acid. ND, not determined.
